# Supplementary material for: Global burden of maternal hypertensive disorders (1990–2045): trends, regional disparities, and causal links to occupational exposures
Source: BMC Pregnancy Childbirth. 2025 Jun 2;25:641. doi: 10.1186/s12884-025-07766-y (PMC12128521; doi:10.1186/s12884-025-07766-y)
Supplement: Supplementary file 4 — Supplementary Material 4 [file 12884_2025_7766_MOESM4_ESM.xlsx]

## Sheet: Supplementary Table
	TableS1	Detailed information on occupational risk factors and their genetic associations in the context of a European population.
	TableS2	Detailed information of GWAS samples in different Maternal Hypertensive Disorders(MHD).
	TableS3	Details of occupational exposure predicting SNPs with Maternal Hypertensive Disorders(MHD).
	TableS4	The case number and ASR of Incidence of MHD in 1990 and 2021 for female by 204 countries, with EAPC from 1990 to 2021.
	TableS5	The case number and ASR of Prevalence of MHD in 1990 and 2021 for female by 204 countries, with EAPC from 1990 to 2021.
	TableS6	The case number and ASR of Deaths of MHD in 1990 and 2021 for female by 204 countries, with EAPC from 1990 to 2021.
	TableS7	The case number and ASR of DALYs (Disability-Adjusted Life Years) of MHD in 1990 and 2021 for female by 204 countries, with EAPC from 1990 to 2021.
	TableS8	The case number and ASR of Incidence of MHD in 1990 and 2021 for female by age groups in 27 regions, with EAPC from 1990 to 2021.
	TableS9	The case number and ASR of Prevalence of MHD in 1990 and 2021 for female by age groups in 27 regions, with EAPC from 1990 to 2021.
	TableS10	The case number and ASR of Deaths of MHD in 1990 and 2021 for female by age groups in 27 regions, with EAPC from 1990 to 2021.
	TableS11	The case number and ASR of DALYs (Disability-Adjusted Life Years) of MHD in 1990 and 2021 for female by age groups in 27 regions, with EAPC from 1990 to 2021.
	TableS12	The case number and ASR of Incidence of MHD in 1990 and 2021 for female by age groups in 204 countries, with EAPC from 1990 to 2021.
	TableS13	The case number and ASR of Prevalence of MHD in 1990 and 2021 for female by age groups in 204 countries, with EAPC from 1990 to 2021.
	TableS14	The case number and ASR of Deaths of MHD in 1990 and 2021 for female by age groups in 204 countries, with EAPC from 1990 to 2021.
	TableS15	The case number and ASR of DALYs (Disability-Adjusted Life Years) of MHD in 1990 and 2021 for female by age groups in 204 countries, with EAPC from 1990 to 2021.
	TableS16	Details of Cross-country Inequality Analysis.
	TableS17	Attributed to iron deficiency of Maternal Hypertensive Disorders (MHD) mortality and DALYs.
	TableS18	Prediction of the number case and ASR of incidence, prevalence, mortality, and DALYs by 2045.
	TableS19	Prediction of the number case and ASR of incidence, prevalence, mortality, and DALYs in spetific age group by 2045.
	TableS20	Pleiotropy testing for occupational exposure factors and Maternal Hypertensive Disorders(MHD).
	TableS21	Heterogeneity testing for occupational exposure factors and Maternal Hypertensive Disorders(MHD).
	TableS22	STROBE-MR Checklist

## Sheet: TableS1
	TableS1 Detailed information on occupational risk factors and their genetic associations in the context of a European population.
	Occupational risk factors	GWAS ID	Sample size	Case	Control	Number of SNPs	Population
	Particulate matter air pollution (pm2.5)	ukb-b-10817	423796			9851867	European
	Particulate matter air pollution (pm10)	ukb-b-18469	423796			9851867	European
	Gas or solid-fuel cooking/heating: An open solid fuel fire that you use regularly in winter time	ukb-b-17097	461398	40700	420698	9851867	European
	Maternal smoking around birth	ukb-b-17685	397732	121634	276098	9851867	European
	Nitrogen oxides air pollution	ukb-b-12417	456380			9851867	European
	Workplace full of chemical or other fumes:	ukb-d-22610_2	88735	5872	82863	12324484	European
	Heating type(s) in home: Oil (kerosene) central heating	ukb-b-4184	152863	3892	148971	9851867	European
	Worked with pesticides: Sometimes	ukb-d-22614_1	88141	3385	84756	11359743	European
	Workplace very noisy: Often	ukb-d-22606_2	90653	17469	73184	13566931	European

## Sheet: TableS2
	TableS2 Detailed information of GWAS samples in different Maternal Hypertensive Disorders(MHD).
	GWAS ID	Year	Trait	Consortium	Sample size	ncase	ncontrol	Number of SNPs
	finn-b-O15_GESTAT_HYPERT	2021	Gestational [pregnancy-induced] hypertension	NA	118990	4255	114735	16379648
	finn-b-O15_HYPTENSPREG	2021	Pregnancy hypertension	NA	123579	7686	115893	16379784
	finn-b-O15_PRE_OR_ECLAMPSIA	2021	Pre-eclampsia or eclampsia	NA	118638	3903	114735	16379723
	ebi-a-GCST90018906	2021	Preeclampsia	NA	267242	2355	264887	24165538
	finn-b-O15_EXIST_HYPERT_COMPLIC	2021	Pre-existing hypertension complicating pregnancy, childbirth and the puerperium	NA	115844	1109	114735	16379598
	finn-b-O15_PREECLAMPS_CHRONIC_HYPERT	2021	Pre-eclampsia superimposed on chronic hypertension	NA	114818	83	114735	16379587

## Sheet: TableS3
	TableS3 Details of occupational exposure predicting SNPs with Maternal Hypertensive Disorders(MHD).
	SNP	effect_allele.exposure	other_allele.exposure	beta.exposure	se.exposure	pval.exposure	beta.outcome	se.outcome	pval.outcome
	GH
	Particulate matter air pollution (pm2.5)
	rs114708313	T	A	0.024558	0.00447797	4.20001e-08	0.019	0.0418	0.6498
	rs12203592	T	C	0.0216661	0.00259111	6.20012e-17	-0.0326	0.07	0.6418
	rs1372504	A	G	0.0122914	0.00221931	3.09999e-08	0.0176	0.0242	0.4656
	rs1537371	A	C	0.0123705	0.00214859	8.50002e-09	-0.0219	0.0232	0.3462
	rs6749467	A	G	-0.0123919	0.00218282	1.40001e-08	0.002	0.0234	0.9308
	rs72642437	T	C	0.113396	0.019135	3.09999e-09	0.0247	0.0466	0.5955
	rs77205736	T	C	0.0135219	0.00241312	2.1e-08	-0.0101	0.0348	0.772601
	rs77255816	T	C	0.0313937	0.00572778	4.20001e-08	0.1515	0.1201	0.2071
	Particulate matter air pollution (pm10)
	rs114708313	T	A	0.024558	0.00447797	4.20001e-08	-0.0131	0.0321	0.682801
	rs12203592	T	C	0.0216661	0.00259111	6.20012e-17	-0.0309	0.0532	0.561
	rs1372504	A	G	0.0122914	0.00221931	3.09999e-08	0.0121	0.0184	0.5111
	rs1537371	A	C	0.0123705	0.00214859	8.50002e-09	-0.0089	0.0177	0.616
	rs6749467	A	G	-0.0123919	0.00218282	1.40001e-08	0.0013	0.0179	0.9442
	rs72642437	T	C	0.113396	0.019135	3.09999e-09	9e-04	0.0357	0.9805
	rs77205736	T	C	0.0135219	0.00241312	2.1e-08	0.0223	0.0263	0.3978
	rs77255816	T	C	0.0313937	0.00572778	4.20001e-08	0.1152	0.0913	0.2072
	Gas or solid-fuel cooking/heating: An open solid fuel fire that you use regularly in winter time
	rs10033647	C	T	-0.00418015	0.000901834	3.59998e-06	0.0145	0.0278	0.6018
	rs10117522	T	C	-0.00306148	0.000629255	1.09999e-06	0.0085	0.0238	0.720299
	rs10181619	C	T	0.00322129	0.000703256	4.60002e-06	0.0088	0.0289	0.759899
	rs10520216	T	C	0.00575342	0.00120434	1.79999e-06	-0.0957	0.0601	0.1113
	rs10954772	C	T	0.00301147	0.000639641	2.5e-06	-0.0158	0.0261	0.545801
	rs111810409	T	C	-0.0150086	0.00319104	2.59998e-06	-0.2263	0.106	0.0327002
	rs111999787	G	A	0.00566845	0.00123191	4.20001e-06	0.0151	0.0369	0.682801
	rs114400478	T	C	0.00838631	0.00181628	3.89996e-06	-0.215	0.0945	0.0229298
	rs115909786	C	T	0.00648763	0.00141936	4.90004e-06	-0.005	0.0449	0.9117
	rs117240673	C	T	-0.0148555	0.00313801	2.19999e-06	-0.0412	0.051	0.4191
	rs11742752	T	C	0.00400573	0.000739693	6.1e-08	-0.0202	0.0246	0.4118
	rs1196655	T	C	-0.00335813	0.000704973	1.89998e-06	-0.0022	0.031	0.943
	rs12737413	G	A	-0.00539002	0.00116903	4e-06	0.048	0.048	0.318
	rs13092660	A	G	0.0053973	0.00106704	4.20001e-07	-0.0356	0.0847	0.674401
	rs13150434	A	G	-0.00308371	0.00059452	2.1e-07	-0.026	0.0231	0.2598
	rs139719145	T	C	0.00994459	0.00214186	3.40001e-06	0.0165	0.114	0.8851
	rs146836137	T	G	0.0123107	0.00261504	2.5e-06	0.202	0.2411	0.402
	rs150405067	T	C	0.00729148	0.00157819	3.79997e-06	0.0928	0.0757	0.2203
	rs1572343	C	T	0.00302153	0.0006174	9.90011e-07	-0.0141	0.0244	0.5638
	rs17544947	G	T	0.00322689	0.000684004	2.39999e-06	0.0349	0.0281	0.2149
	rs17627296	A	G	0.00354581	0.000762044	3.29997e-06	-0.0187	0.028	0.5044
	rs17636359	C	T	0.00395817	0.00085765	3.89996e-06	0.0161	0.0264	0.5416
	rs185605128	A	G	-0.0137209	0.00297463	4e-06	-0.0507	0.0672	0.4512
	rs2070729	A	C	-0.00275723	0.000594443	3.50002e-06	0.0154	0.023	0.5045
	rs2269920	C	A	-0.00315577	0.00064067	8.40001e-07	-0.0137	0.0257	0.5943
	rs2301696	C	G	0.00298989	0.000654038	4.79999e-06	0.0122	0.024	0.611999
	rs2409665	C	G	-0.00272445	0.0005965	4.90004e-06	-0.0098	0.0332	0.767201
	rs2712502	A	G	-0.00294776	0.00061686	1.79999e-06	0.0049	0.0244	0.8402
	rs281300	G	A	0.00401052	0.000871057	4.09996e-06	-0.0162	0.0412	0.6933
	rs2882589	A	G	0.00306138	0.000595843	2.80001e-07	-0.0172	0.0231	0.456
	rs4265116	T	G	-0.00439512	0.000867765	4.09996e-07	-0.0174	0.0366	0.6357
	rs4678914	G	T	0.00287705	0.000615613	2.99999e-06	-0.014	0.0231	0.5441
	rs4730110	C	T	-0.00285751	0.000598312	1.79999e-06	0.009	0.023	0.6959
	rs481223	T	C	0.0034297	0.000709506	1.29999e-06	-0.0045	0.028	0.873
	rs4954405	C	T	0.00349678	0.000753407	3.50002e-06	-0.0124	0.0283	0.6601
	rs5009257	A	C	-0.00364764	0.000628186	6.4e-09	0.0427	0.0265	0.1073
	rs551708	C	T	0.00330797	0.000632712	1.7e-07	-0.0018	0.0243	0.9403
	rs55761735	T	C	0.0110748	0.00212493	1.89998e-07	0.1463	0.0913	0.1091
	rs621205	C	T	-0.00371864	0.000799192	3.29997e-06	-0.0223	0.0291	0.4443
	rs62520885	A	G	-0.00443487	0.000969605	4.79999e-06	-0.003	0.0359	0.9326
	rs67980953	C	T	0.00280189	0.000600671	3.09999e-06	-0.0038	0.0232	0.8706
	rs704251	T	A	0.00276334	0.000590625	2.90001e-06	0.0197	0.023	0.3919
	rs7172170	T	C	0.00287819	0.000595227	1.29999e-06	0.0036	0.0235	0.8785
	rs72730525	A	G	0.00499715	0.0010683	2.90001e-06	-0.023	0.0366	0.5299
	rs72974997	T	C	0.00907591	0.00189863	1.79999e-06	-0.0045	0.0562	0.9355
	rs7784766	A	G	0.00337326	0.000676569	6.19998e-07	-0.0255	0.024	0.2889
	rs78574660	G	C	0.00712101	0.00155835	4.90004e-06	0.0651	0.0625	0.2979
	rs79664278	A	G	-0.00826033	0.0015842	1.79999e-07	-0.1024	0.0598	0.0869101
	rs80158060	T	C	-0.00609463	0.00128957	2.30001e-06	0.0556	0.0507	0.2736
	rs9366651	T	G	0.00290491	0.000592501	9.40005e-07	-0.0051	0.0243	0.8325
	Maternal smoking around birth
	rs10091451	T	A	-0.00504151	0.00103015	9.90011e-07	-0.0479	0.0229	0.0364796
	rs10094824	C	T	0.00539346	0.00116714	3.79997e-06	0.0338	0.0258	0.1895
	rs10135248	C	T	-0.00549105	0.00105974	2.19999e-07	0.0033	0.0249	0.8946
	rs10226228	G	A	0.00737506	0.00106298	4.00037e-12	-0.0339	0.0256	0.1864
	rs1040151	G	A	0.00647908	0.00132373	9.90011e-07	-0.0253	0.0245	0.3029
	rs1125112	A	C	0.00536362	0.00110922	1.29999e-06	0.0047	0.0241	0.8457
	rs112520413	G	A	-0.0092714	0.00199285	3.29997e-06	-0.0034	0.0389	0.9299
	rs113086489	T	C	-0.00487867	0.00103602	2.5e-06	0.0419	0.0235	0.0744201
	rs113331826	C	T	-0.0176006	0.0033102	1.09999e-07	0.0876	0.0835	0.2937
	rs113481020	T	C	0.00708996	0.00153458	3.79997e-06	0.0087	0.0505	0.8631
	rs1154780	G	A	0.00536733	0.00104148	2.59998e-07	0.0416	0.0234	0.0761798
	rs116229196	G	A	0.0155281	0.00328439	2.30001e-06	-0.0145	0.0553	0.7927
	rs11730046	G	C	-0.00536198	0.00109159	8.99995e-07	-0.0008	0.0235	0.973
	rs11984649	T	C	-0.00714242	0.00144288	7.39997e-07	-0.0181	0.0269	0.501
	rs12026501	A	T	-0.00543994	0.0010374	1.6e-07	0.0109	0.0229	0.6348
	rs12089815	A	G	-0.00522808	0.00103192	4.09996e-07	0.0212	0.0237	0.3715
	rs12137221	T	C	0.00634029	0.00123227	2.69998e-07	0.0421	0.0278	0.1301
	rs12188246	G	A	0.0200127	0.00404659	7.59994e-07	-0.0037	0.0826	0.9643
	rs12203592	T	C	0.0061399	0.00121983	4.79999e-07	-0.0326	0.07	0.6418
	rs12405972	T	G	-0.00806153	0.0010749	6.4003e-14	0.0383	0.0239	0.1095
	rs12434850	T	G	0.00531597	0.00116136	4.70002e-06	-0.0064	0.0254	0.801
	rs12447859	A	G	-0.0233944	0.00508642	4.20001e-06	0.0835	0.0494	0.0907507
	rs12472263	G	A	-0.00558817	0.00112031	6.1e-07	-0.0183	0.0234	0.4337
	rs12923476	A	G	-0.00686495	0.00117285	4.79999e-09	-0.0126	0.0279	0.6517
	rs12929503	C	T	-0.00493322	0.00104473	2.30001e-06	-0.0417	0.0231	0.07172
	rs13123903	T	C	0.00520107	0.00102369	3.79997e-07	0.0035	0.0229	0.8778
	rs13130893	G	A	0.00554041	0.00104098	1e-07	0.027	0.0251	0.281
	rs1323341	G	A	-0.00682946	0.00124268	3.89996e-08	0.0311	0.0263	0.2372
	rs1371274	C	A	0.00719752	0.00148923	1.29999e-06	0.0599	0.0305	0.0496695
	rs13749	C	T	-0.00677669	0.00141469	1.7e-06	-0.0461	0.0337	0.1711
	rs141450998	T	C	0.0179949	0.00375783	1.7e-06	-0.0405	0.1023	0.692
	rs142773666	G	C	0.0174273	0.0037039	2.5e-06	0.2178	0.0797	0.00628796
	rs142969124	A	G	0.00789233	0.00167282	2.39999e-06	0.0024	0.0426	0.9545
	rs144200291	A	G	-0.0220404	0.00438449	5e-07	0.1264	0.0805	0.1166
	rs145654384	T	C	-0.0137904	0.00293733	2.69998e-06	0.1321	0.0573	0.02117
	rs1563245	G	T	0.00513344	0.0010506	1e-06	-0.0139	0.0234	0.554501
	rs1565735	A	T	-0.00628992	0.00128341	9.49992e-07	0.0014	0.0327	0.9665
	rs1569216	G	A	0.00549011	0.00108678	4.39997e-07	0.0319	0.0248	0.1985
	rs17078	G	A	-0.00668819	0.00128648	2e-07	-0.0254	0.0267	0.3421
	rs17133347	T	C	-0.00909721	0.00170178	8.99995e-08	-0.0206	0.0255	0.4195
	rs17152193	C	T	0.00502517	0.00108713	3.79997e-06	-0.0057	0.0249	0.8188
	rs17343902	G	A	-0.0066933	0.00131134	3.29997e-07	-0.0238	0.0276	0.3868
	rs174375	G	C	-0.00583204	0.00110243	1.2e-07	0.0098	0.0237	0.6785
	rs174464	G	A	0.00549979	0.00117723	2.99999e-06	-0.0544	0.0273	0.0462296
	rs1958671	A	G	-0.00480842	0.00102688	2.80001e-06	0.0317	0.0231	0.1696
	rs2183947	A	G	-0.00784343	0.00122528	1.5e-10	-0.0256	0.0273	0.349
	rs2428019	A	C	0.00702278	0.0012016	5.1e-09	0.0045	0.0268	0.8658
	rs254945	A	G	-0.00602309	0.00117007	2.59998e-07	0.0958	0.0263	0.000273899
	rs2624839	C	T	0.00536619	0.00103677	2.30001e-07	0.0138	0.0237	0.558799
	rs2693285	G	A	0.00549911	0.0010333	1e-07	-0.0149	0.023	0.5165
	rs2724446	C	T	-0.00489522	0.00105389	3.40001e-06	0.0045	0.0232	0.8453
	rs2804974	T	C	-0.0047697	0.00103092	3.69999e-06	-0.0104	0.0231	0.6511
	rs28847988	A	C	-0.00532426	0.00114345	3.2e-06	-0.0195	0.0236	0.4088
	rs3115258	G	T	-0.00547787	0.0011178	9.59997e-07	-0.0274	0.0265	0.3015
	rs322640	T	A	-0.00934483	0.00175751	1.09999e-07	0.0099	0.0381	0.7949
	rs34364357	T	A	-0.0144217	0.00281261	2.90001e-07	-0.1881	0.1069	0.0784603
	rs35566160	G	A	0.00637328	0.00116502	4.49997e-08	-0.0112	0.0264	0.6707
	rs35837898	A	G	-0.00619434	0.00127624	1.2e-06	0.0126	0.0298	0.672201
	rs36072649	A	T	-0.00717316	0.00105655	1.10002e-11	-0.012	0.0239	0.6147
	rs3746259	G	A	-0.004925	0.00105478	2.99999e-06	-0.023	0.0235	0.3275
	rs3765562	G	C	0.00677946	0.00142299	1.89998e-06	0.001	0.0284	0.973
	rs3796432	T	G	-0.00512073	0.00106712	1.6e-06	0.0036	0.0247	0.8833
	rs3851536	A	G	0.00497935	0.00106831	3.09999e-06	0.032	0.0235	0.1725
	rs38849	G	C	-0.00586428	0.00118388	7.29995e-07	-0.0175	0.0248	0.4801
	rs4144892	T	C	0.00518837	0.00105175	8.09991e-07	0.0371	0.024	0.1215
	rs4551449	T	C	-0.00778538	0.00144283	6.80002e-08	0.0376	0.0258	0.1452
	rs4557199	C	T	-0.00703948	0.0015084	3.09999e-06	-0.0083	0.0358	0.8163
	rs4865667	T	C	-0.00581087	0.00105303	3.40001e-08	-0.0207	0.0236	0.3806
	rs55741516	C	T	-0.00548761	0.00106986	2.90001e-07	-0.0154	0.0242	0.5224
	rs55876337	A	C	0.00674835	0.00126908	1.09999e-07	0.0489	0.0312	0.1169
	rs56322375	T	G	0.00655095	0.00122725	9.40005e-08	-0.0206	0.0288	0.475
	rs575030	C	T	0.00523469	0.00108335	1.40001e-06	0.0144	0.0234	0.5403
	rs576982	T	C	-0.00933094	0.00122232	2.29985e-14	-0.0048	0.0252	0.8506
	rs6011779	T	C	-0.00993868	0.00130401	2.49977e-14	-0.0161	0.0266	0.5437
	rs602688	C	T	0.00563633	0.00117835	1.7e-06	-0.0602	0.0302	0.0461201
	rs6064904	G	T	-0.00495518	0.0010647	3.29997e-06	-0.0033	0.0233	0.8861
	rs6120825	C	A	-0.0063233	0.00132538	1.79999e-06	0.0565	0.0281	0.0448198
	rs61958175	G	A	-0.0110428	0.00239938	4.20001e-06	-0.0793	0.0624	0.2043
	rs62259104	C	T	0.00957553	0.00181957	1.40001e-07	-0.0449	0.0504	0.373
	rs62419227	T	G	0.0109958	0.0023977	4.49997e-06	-0.0219	0.0543	0.687401
	rs62477310	C	T	-0.00577877	0.0010297	2e-08	0	0.0231	0.9991
	rs62540667	A	G	0.00800601	0.00173251	3.79997e-06	0.054	0.043	0.209
	rs6508145	A	G	-0.00634151	0.00130212	1.09999e-06	-0.0192	0.0292	0.5113
	rs6669189	T	C	0.00499433	0.00104836	1.89998e-06	0.0456	0.023	0.0475499
	rs6730303	C	G	0.00492736	0.00103406	1.89998e-06	-0.0191	0.0231	0.4087
	rs6744328	G	A	0.00493907	0.00103043	1.6e-06	-0.0279	0.0232	0.2292
	rs68069111	A	C	0.0064092	0.00130653	9.29994e-07	-0.0514	0.0273	0.0597902
	rs68078869	G	T	0.00693597	0.00148409	2.99999e-06	-0.0447	0.0403	0.2678
	rs6884109	G	A	0.0138916	0.00284822	1.09999e-06	-0.0991	0.085	0.2435
	rs6944240	T	C	0.0111057	0.00230059	1.40001e-06	-0.0464	0.0532	0.3831
	rs7002049	C	T	0.0075623	0.00124967	1.40001e-09	-0.0479	0.0294	0.1034
	rs708414	G	A	0.00629717	0.00137412	4.60002e-06	0.0656	0.0327	0.0447198
	rs7236339	A	G	0.00577439	0.00123035	2.69998e-06	0.0181	0.0265	0.494
	rs72646787	T	G	-0.00627455	0.00135733	3.79997e-06	-0.0151	0.0326	0.6438
	rs72733290	A	G	-0.00828539	0.00159654	2.1e-07	0.0365	0.0272	0.1797
	rs72783734	A	C	-0.00890138	0.00174027	3.09999e-07	0.0307	0.0438	0.4831
	rs72976447	T	G	0.0138487	0.00283988	1.09999e-06	0.028	0.0719	0.6974
	rs73045259	A	C	0.00623077	0.00129726	1.6e-06	0.0246	0.0275	0.3719
	rs7386735	C	T	0.00554666	0.00110692	5.39995e-07	0.0178	0.0264	0.4986
	rs747863	T	C	-0.00715983	0.00145329	8.40001e-07	-0.0531	0.0278	0.0562497
	rs74956912	A	G	-0.0104506	0.0020795	5e-07	-0.0204	0.0662	0.757801
	rs7511894	C	T	-0.00493154	0.00102888	1.6e-06	0.0195	0.0237	0.411
	rs7541532	A	G	-0.00610862	0.00130718	2.99999e-06	-0.0134	0.0284	0.6364
	rs75596189	T	C	0.0120528	0.00164225	2.09991e-13	-0.0387	0.0669	0.5626
	rs75882518	C	T	-0.00707295	0.00151466	2.99999e-06	-0.0106	0.0351	0.7618
	rs7740167	C	A	0.00760986	0.00157498	1.40001e-06	-0.0458	0.0339	0.1764
	rs78509373	C	T	0.00697416	0.00136943	3.50002e-07	0.0353	0.026	0.1739
	rs7899608	T	C	0.0087823	0.00147053	2.30001e-09	0.0253	0.0318	0.4261
	rs7909492	A	G	-0.00495804	0.00106452	3.2e-06	-0.0076	0.023	0.7399
	rs792458	G	T	-0.00581933	0.0011006	1.2e-07	0.0058	0.0247	0.8136
	rs876793	C	T	-0.00537022	0.00107559	5.99998e-07	0.0581	0.0261	0.0260801
	rs9398964	A	G	0.00721685	0.00146635	8.60003e-07	0.0127	0.0315	0.6862
	rs9656060	T	C	-0.00893446	0.00180385	7.29995e-07	0.0622	0.0316	0.0493094
	Nitrogen oxides air pollution
	rs1078518	C	G	-0.06793	0.01461	3.30103e-06	0.0188	0.0274	0.4916
	rs1109426	G	T	0.07335	0.01543	2.00198e-06	-0.0088	0.0229	0.7014
	rs111954151	T	C	-0.331	0.07137	3.51301e-06	0.0326	0.0739	0.658901
	rs11754851	A	G	-0.1372	0.02878	1.869e-06	0.0507	0.0333	0.1276
	rs12147280	G	A	0.1146	0.02198	1.83599e-07	0.02	0.026	0.4423
	rs12413106	C	T	-0.112	0.0229	9.9669e-07	0.0349	0.032	0.2754
	rs144889477	T	C	0.2073	0.04271	1.21199e-06	-0.0216	0.0517	0.6765
	rs186100607	G	A	-0.328	0.07032	3.093e-06	-0.077	0.0653	0.2387
	rs28646173	A	C	-0.06824	0.01412	1.339e-06	-0.0363	0.0287	0.2055
	rs370987	C	A	0.1169	0.02482	2.49902e-06	-0.0422	0.0276	0.1255
	rs3808974	G	A	0.06628	0.01446	4.605e-06	-0.0119	0.0277	0.668599
	rs59834863	G	A	-0.06734	0.01448	3.30202e-06	0.0154	0.0246	0.5329
	rs62116270	C	T	-0.09901	0.0216	4.57699e-06	-0.0531	0.0432	0.2188
	rs6586752	C	T	0.06999	0.01511	3.60803e-06	-0.0603	0.0727	0.4075
	rs8081589	A	T	-0.1214	0.0259	2.77402e-06	0.0277	0.0483	0.5664
	rs810085	T	A	-0.07715	0.01618	1.862e-06	-0.029	0.0415	0.4837
	rs9467430	C	T	-0.06923	0.01474	2.66103e-06	-0.0132	0.0291	0.6497
	Workplace full of chemical or other fumes:Often
	rs11152898	T	C	0.0133243	0.00285812	3.13726e-06	0.0639	0.0931	0.4926
	rs114004926	C	T	0.0102596	0.00224411	4.84206e-06	0.0679	0.0447	0.1288
	rs11541226	T	C	0.0318876	0.00678228	2.58523e-06	0.0978	0.0942	0.2995
	rs116989446	G	A	0.0221122	0.00484032	4.92278e-06	-0.1006	0.0845	0.2336
	rs147938850	A	G	0.028349	0.00548238	2.33443e-07	0.0612	0.1895	0.7467
	rs149479176	G	A	0.022187	0.00482375	4.24033e-06	-0.0859	0.1105	0.4366
	rs191267411	A	G	0.0338227	0.00730095	3.61543e-06	-0.106	0.0873	0.2249
	rs2111598	A	G	0.009877	0.00202707	1.10362e-06	-0.0441	0.0558	0.4297
	rs3910785	T	C	-0.00580354	0.00123755	2.74208e-06	-0.0318	0.025	0.204
	rs4822161	C	A	-0.00573539	0.00121085	2.17601e-06	-0.0249	0.0231	0.281
	rs56015702	C	T	-0.00568506	0.00121706	2.99972e-06	-0.0136	0.0251	0.5883
	rs56016740	G	A	-0.00611702	0.00127135	1.501e-06	0.02	0.0306	0.5132
	rs584382	A	G	0.00625817	0.00122427	3.19838e-07	0.0463	0.0236	0.0495599
	rs6085188	G	T	0.00627405	0.00136197	4.09855e-06	0.0186	0.0295	0.5294
	rs661798	G	A	-0.00553476	0.00118207	2.84158e-06	-0.0232	0.023	0.3134
	rs72782884	G	T	0.0212289	0.0045491	3.06634e-06	-0.2522	0.1831	0.1685
	rs72827531	C	G	0.0157474	0.00343329	4.50962e-06	0.0114	0.0577	0.8427
	rs7642764	G	C	0.00577704	0.00125614	4.2505e-06	-0.0242	0.0275	0.3787
	rs78139724	G	T	0.0112902	0.00245067	4.09129e-06	0.0313	0.0402	0.4354
	rs9513232	T	A	0.0186312	0.00364773	3.26941e-07	0.0936	0.0609	0.1246
	Heating type(s) in home: Oil (kerosene) central heating
	rs11807906	C	A	-0.00360783	0.000778185	3.50002e-06	0.0243	0.0322	0.4501
	rs2041190	A	G	0.00272575	0.000588649	3.59998e-06	-0.0284	0.0231	0.2184
	rs2267550	C	T	0.00409081	0.000810934	4.49997e-07	-0.0339	0.0322	0.292
	rs2962443	C	T	-0.00384417	0.000782796	9.09997e-07	0.0166	0.0321	0.605399
	rs62245827	T	C	0.00397019	0.00084011	2.30001e-06	0.0053	0.0324	0.8688
	rs72975516	C	T	-0.00349872	0.000746741	2.80001e-06	0.019	0.0305	0.5321
	rs79667557	A	G	-0.00372697	0.000799414	3.09999e-06	-0.0417	0.0313	0.1826
	Worked with pesticides: Sometimes
	rs11232203	G	C	0.00462179	0.000992565	3.22233e-06	-0.0135	0.0251	0.5918
	rs11645116	G	A	0.0187754	0.00381083	8.37144e-07	0.0841	0.338	0.8035
	rs117765824	C	G	0.0210462	0.00445851	2.35673e-06	-0.012	0.1009	0.9052
	rs12428197	G	A	0.00446711	0.000959682	3.24788e-06	-0.0068	0.0262	0.7947
	rs1454075	T	C	0.00413947	0.000900428	4.28746e-06	0.043	0.0232	0.0644703
	rs148629457	A	G	0.020806	0.00454724	4.75686e-06	-0.2545	0.1442	0.0775497
	rs187115466	T	C	0.0367439	0.0078874	3.18897e-06	-0.0584	0.2768	0.833
	rs348800	G	A	-0.00568905	0.00120278	2.24937e-06	0.0633	0.0314	0.0438995
	rs4894099	C	T	-0.00437504	0.00093092	2.60952e-06	-0.0311	0.0245	0.2039
	rs505366	A	G	-0.00987405	0.00208445	2.1723e-06	-0.0593	0.0856	0.4887
	rs524625	A	G	-0.0049684	0.00104026	1.78995e-06	-0.0044	0.0284	0.8777
	rs55991849	A	G	0.0104852	0.00215606	1.15752e-06	0.062	0.083	0.455
	rs59352967	C	G	0.00620778	0.00133174	3.1455e-06	0.0211	0.0457	0.6434
	rs738565	G	A	-0.00449512	0.000928643	1.29715e-06	0.0183	0.0232	0.4295
	rs7552153	G	A	0.0117791	0.0022255	1.20756e-07	-0.0159	0.0532	0.7651
	rs77063121	A	G	0.0156559	0.00318121	8.60954e-07	0.0223	0.1298	0.8633
	rs79363554	C	T	0.0107052	0.00226496	2.28834e-06	-0.0032	0.063	0.9589
	Workplace very noisy: Often
	rs11598657	T	C	0.00927182	0.00200381	3.71347e-06	-0.0332	0.0246	0.1771
	rs11710779	A	G	-0.0123464	0.00253018	1.06458e-06	0.0742	0.027	0.005894
	rs12189679	A	G	-0.00895682	0.00184866	1.268e-06	-0.0203	0.0238	0.3931
	rs12657208	T	G	0.0136482	0.00286676	1.93063e-06	-0.0484	0.0519	0.3509
	rs1412387	A	G	-0.0226891	0.00447196	3.91048e-07	-0.1639	0.0715	0.02197
	rs143091173	C	T	0.0127435	0.00279044	4.9577e-06	0.0225	0.0289	0.4351
	rs2777523	C	T	0.014239	0.00294031	1.28313e-06	-0.0575	0.0309	0.0625893
	rs2889678	T	C	-0.00892229	0.00194716	4.60713e-06	0.0397	0.0233	0.0880096
	rs3826644	C	T	-0.0152787	0.0031952	1.7402e-06	-0.032	0.0307	0.2976
	rs4648319	A	G	0.0124795	0.00255453	1.03483e-06	0.0425	0.0287	0.1392
	rs4667368	G	A	-0.0308891	0.00674958	4.73555e-06	0.1138	0.0557	0.04101
	rs7085297	T	C	0.0105839	0.00218826	1.32233e-06	-0.0067	0.0261	0.7984
	rs74403826	A	G	-0.01472	0.00315299	3.03697e-06	-0.0656	0.0398	0.09963
	rs76060179	T	C	0.0331721	0.00610223	5.46097e-08	1e-04	0.061	0.999
	rs76094600	T	C	0.0245449	0.00497452	8.06548e-07	-0.0716	0.0444	0.107
	rs77899002	T	C	0.019828	0.00433109	4.69937e-06	-0.0769	0.0816	0.3461
	rs80302839	T	C	0.0232878	0.0045908	3.9298e-07	-0.0534	0.0878	0.543
	PH
	Particulate matter air pollution (pm2.5)
	rs114708313	T	A	0.024558	0.00447797	4.20001e-08	-0.0131	0.0321	0.682801
	rs12203592	T	C	0.0216661	0.00259111	6.20012e-17	-0.0309	0.0532	0.561
	rs1372504	A	G	0.0122914	0.00221931	3.09999e-08	0.0121	0.0184	0.5111
	rs1537371	A	C	0.0123705	0.00214859	8.50002e-09	-0.0089	0.0177	0.616
	rs6749467	A	G	-0.0123919	0.00218282	1.40001e-08	0.0013	0.0179	0.9442
	rs72642437	T	C	0.113396	0.019135	3.09999e-09	9e-04	0.0357	0.9805
	rs77205736	T	C	0.0135219	0.00241312	2.1e-08	0.0223	0.0263	0.3978
	rs77255816	T	C	0.0313937	0.00572778	4.20001e-08	0.1152	0.0913	0.2072
	Particulate matter air pollution (pm10)
	rs10091451	T	A	-0.00504151	0.00103015	9.90011e-07	-0.0448	0.0175	0.01035
	rs10094824	C	T	0.00539346	0.00116714	3.79997e-06	0.0015	0.0196	0.9387
	rs10135248	C	T	-0.00549105	0.00105974	2.19999e-07	-0.0133	0.019	0.484299
	rs10226228	G	A	0.00737506	0.00106298	4.00037e-12	-0.0285	0.0195	0.1443
	rs1040151	G	A	0.00647908	0.00132373	9.90011e-07	-0.016	0.0187	0.3926
	rs1125112	A	C	0.00536362	0.00110922	1.29999e-06	-0.0134	0.0184	0.4668
	rs112520413	G	A	-0.0092714	0.00199285	3.29997e-06	-0.033	0.0296	0.2652
	rs113086489	T	C	-0.00487867	0.00103602	2.5e-06	0.03	0.0179	0.0941109
	rs113331826	C	T	-0.0176006	0.0033102	1.09999e-07	0.0758	0.0633	0.2313
	rs113481020	T	C	0.00708996	0.00153458	3.79997e-06	0.0321	0.0383	0.4029
	rs1154780	G	A	0.00536733	0.00104148	2.59998e-07	0.0278	0.0179	0.1205
	rs116229196	G	A	0.0155281	0.00328439	2.30001e-06	-0.0147	0.0422	0.7274
	rs11730046	G	C	-0.00536198	0.00109159	8.99995e-07	0.0013	0.018	0.9425
	rs11984649	T	C	-0.00714242	0.00144288	7.39997e-07	0.0021	0.0205	0.9187
	rs12026501	A	T	-0.00543994	0.0010374	1.6e-07	0.0191	0.0175	0.2752
	rs12089815	A	G	-0.00522808	0.00103192	4.09996e-07	0.0199	0.0181	0.2704
	rs12137221	T	C	0.00634029	0.00123227	2.69998e-07	0.0096	0.0212	0.652501
	rs12188246	G	A	0.0200127	0.00404659	7.59994e-07	0.022	0.0623	0.723801
	rs12203592	T	C	0.0061399	0.00121983	4.79999e-07	-0.0309	0.0532	0.561
	rs12405972	T	G	-0.00806153	0.0010749	6.4003e-14	0.0168	0.0183	0.3596
	rs12434850	T	G	0.00531597	0.00116136	4.70002e-06	0.0019	0.0194	0.9225
	rs12447859	A	G	-0.0233944	0.00508642	4.20001e-06	0.0413	0.0377	0.2733
	rs12472263	G	A	-0.00558817	0.00112031	6.1e-07	0.0059	0.0178	0.7395
	rs12923476	A	G	-0.00686495	0.00117285	4.79999e-09	-0.0009	0.0213	0.9678
	rs12929503	C	T	-0.00493322	0.00104473	2.30001e-06	-0.041	0.0176	0.02003
	rs13123903	T	C	0.00520107	0.00102369	3.79997e-07	0.0055	0.0175	0.7533
	rs13130893	G	A	0.00554041	0.00104098	1e-07	-0.0198	0.0191	0.3002
	rs1323341	G	A	-0.00682946	0.00124268	3.89996e-08	0.0482	0.0201	0.0164301
	rs1371274	C	A	0.00719752	0.00148923	1.29999e-06	0.0515	0.0232	0.0266999
	rs13749	C	T	-0.00677669	0.00141469	1.7e-06	-0.0287	0.0257	0.2645
	rs141450998	T	C	0.0179949	0.00375783	1.7e-06	-0.1499	0.0783	0.0554894
	rs142773666	G	C	0.0174273	0.0037039	2.5e-06	0.1174	0.061	0.0541203
	rs142969124	A	G	0.00789233	0.00167282	2.39999e-06	-0.0244	0.0325	0.4523
	rs144200291	A	G	-0.0220404	0.00438449	5e-07	0.0669	0.0613	0.2751
	rs145654384	T	C	-0.0137904	0.00293733	2.69998e-06	0.0437	0.0439	0.32
	rs1563245	G	T	0.00513344	0.0010506	1e-06	-0.0151	0.0179	0.3971
	rs1565735	A	T	-0.00628992	0.00128341	9.49992e-07	0.0053	0.0249	0.8311
	rs1569216	G	A	0.00549011	0.00108678	4.39997e-07	0.0268	0.0189	0.1559
	rs17078	G	A	-0.00668819	0.00128648	2e-07	-0.0146	0.0204	0.4736
	rs17133347	T	C	-0.00909721	0.00170178	8.99995e-08	-0.0249	0.0195	0.2008
	rs17152193	C	T	0.00502517	0.00108713	3.79997e-06	-0.0056	0.019	0.7691
	rs17343902	G	A	-0.0066933	0.00131134	3.29997e-07	-0.0408	0.0211	0.0529395
	rs174375	G	C	-0.00583204	0.00110243	1.2e-07	0.0012	0.0181	0.946
	rs174464	G	A	0.00549979	0.00117723	2.99999e-06	-0.0523	0.0208	0.0119699
	rs1958671	A	G	-0.00480842	0.00102688	2.80001e-06	0.0243	0.0176	0.1682
	rs2183947	A	G	-0.00784343	0.00122528	1.5e-10	-0.0089	0.0208	0.6693
	rs2428019	A	C	0.00702278	0.0012016	5.1e-09	-0.0023	0.0205	0.9122
	rs254945	A	G	-0.00602309	0.00117007	2.59998e-07	0.0582	0.0201	0.00377998
	rs2624839	C	T	0.00536619	0.00103677	2.30001e-07	0.0159	0.0181	0.3792
	rs2693285	G	A	0.00549911	0.0010333	1e-07	-0.0028	0.0175	0.8735
	rs2724446	C	T	-0.00489522	0.00105389	3.40001e-06	-0.0023	0.0177	0.8964
	rs2804974	T	C	-0.0047697	0.00103092	3.69999e-06	-0.0242	0.0176	0.1698
	rs28847988	A	C	-0.00532426	0.00114345	3.2e-06	-0.0359	0.018	0.0460702
	rs3115258	G	T	-0.00547787	0.0011178	9.59997e-07	0.002	0.0202	0.923
	rs322640	T	A	-0.00934483	0.00175751	1.09999e-07	0.0234	0.0289	0.4185
	rs34364357	T	A	-0.0144217	0.00281261	2.90001e-07	-0.2057	0.081	0.01109
	rs35566160	G	A	0.00637328	0.00116502	4.49997e-08	-0.041	0.0202	0.0424502
	rs35837898	A	G	-0.00619434	0.00127624	1.2e-06	0.026	0.0227	0.2524
	rs36072649	A	T	-0.00717316	0.00105655	1.10002e-11	-0.0259	0.0182	0.1552
	rs3746259	G	A	-0.004925	0.00105478	2.99999e-06	-0.0133	0.0179	0.459501
	rs3765562	G	C	0.00677946	0.00142299	1.89998e-06	0.0021	0.0217	0.9222
	rs3796432	T	G	-0.00512073	0.00106712	1.6e-06	0.0129	0.0188	0.4943
	rs3851536	A	G	0.00497935	0.00106831	3.09999e-06	0.0164	0.0179	0.361
	rs38849	G	C	-0.00586428	0.00118388	7.29995e-07	-0.0137	0.019	0.4694
	rs4144892	T	C	0.00518837	0.00105175	8.09991e-07	0.0031	0.0183	0.8641
	rs4551449	T	C	-0.00778538	0.00144283	6.80002e-08	0.0082	0.0197	0.675601
	rs4557199	C	T	-0.00703948	0.0015084	3.09999e-06	0.005	0.0274	0.8544
	rs4865667	T	C	-0.00581087	0.00105303	3.40001e-08	-0.0167	0.0181	0.3553
	rs55741516	C	T	-0.00548761	0.00106986	2.90001e-07	-0.0166	0.0184	0.3669
	rs55876337	A	C	0.00674835	0.00126908	1.09999e-07	0.0017	0.0239	0.9443
	rs56322375	T	G	0.00655095	0.00122725	9.40005e-08	-0.0367	0.022	0.0946106
	rs575030	C	T	0.00523469	0.00108335	1.40001e-06	0.0019	0.0179	0.9145
	rs576982	T	C	-0.00933094	0.00122232	2.29985e-14	-0.014	0.0193	0.467599
	rs6011779	T	C	-0.00993868	0.00130401	2.49977e-14	0.0038	0.0203	0.8526
	rs602688	C	T	0.00563633	0.00117835	1.7e-06	-0.0576	0.023	0.0123101
	rs6064904	G	T	-0.00495518	0.0010647	3.29997e-06	0.0187	0.0178	0.2943
	rs6120825	C	A	-0.0063233	0.00132538	1.79999e-06	0.0519	0.0215	0.0155998
	rs61958175	G	A	-0.0110428	0.00239938	4.20001e-06	-0.0897	0.0476	0.0592802
	rs62259104	C	T	0.00957553	0.00181957	1.40001e-07	0.0059	0.0384	0.8771
	rs62419227	T	G	0.0109958	0.0023977	4.49997e-06	-0.0121	0.0414	0.7703
	rs62477310	C	T	-0.00577877	0.0010297	2e-08	0.0119	0.0176	0.4992
	rs62540667	A	G	0.00800601	0.00173251	3.79997e-06	0.0669	0.0326	0.0400304
	rs6508145	A	G	-0.00634151	0.00130212	1.09999e-06	-0.0008	0.0223	0.9729
	rs6669189	T	C	0.00499433	0.00104836	1.89998e-06	0.0346	0.0175	0.04889
	rs6730303	C	G	0.00492736	0.00103406	1.89998e-06	6e-04	0.0176	0.9739
	rs6744328	G	A	0.00493907	0.00103043	1.6e-06	-0.0211	0.0177	0.2338
	rs68069111	A	C	0.0064092	0.00130653	9.29994e-07	-0.0542	0.0209	0.00932009
	rs68078869	G	T	0.00693597	0.00148409	2.99999e-06	-0.0148	0.0306	0.628699
	rs6884109	G	A	0.0138916	0.00284822	1.09999e-06	-0.0388	0.0648	0.5487
	rs6944240	T	C	0.0111057	0.00230059	1.40001e-06	0.0068	0.0407	0.868
	rs7002049	C	T	0.0075623	0.00124967	1.40001e-09	-0.0347	0.0225	0.1222
	rs708414	G	A	0.00629717	0.00137412	4.60002e-06	0.0461	0.0249	0.0640693
	rs7236339	A	G	0.00577439	0.00123035	2.69998e-06	0.0064	0.0202	0.750699
	rs72646787	T	G	-0.00627455	0.00135733	3.79997e-06	2e-04	0.0249	0.9951
	rs72733290	A	G	-0.00828539	0.00159654	2.1e-07	0.0254	0.0208	0.2214
	rs72783734	A	C	-0.00890138	0.00174027	3.09999e-07	0.0244	0.0333	0.464
	rs72976447	T	G	0.0138487	0.00283988	1.09999e-06	0.0182	0.055	0.7405
	rs73045259	A	C	0.00623077	0.00129726	1.6e-06	0.0333	0.021	0.1137
	rs7386735	C	T	0.00554666	0.00110692	5.39995e-07	0.0207	0.0201	0.3028
	rs747863	T	C	-0.00715983	0.00145329	8.40001e-07	-0.0388	0.0213	0.0682307
	rs74956912	A	G	-0.0104506	0.0020795	5e-07	0.0165	0.05	0.741401
	rs7511894	C	T	-0.00493154	0.00102888	1.6e-06	0.0113	0.0181	0.5322
	rs7541532	A	G	-0.00610862	0.00130718	2.99999e-06	-0.0165	0.0217	0.4478
	rs75596189	T	C	0.0120528	0.00164225	2.09991e-13	-0.0564	0.0507	0.2664
	rs75882518	C	T	-0.00707295	0.00151466	2.99999e-06	0.0091	0.0268	0.7349
	rs7740167	C	A	0.00760986	0.00157498	1.40001e-06	-0.0474	0.026	0.0675896
	rs78509373	C	T	0.00697416	0.00136943	3.50002e-07	0.0143	0.0199	0.4703
	rs7899608	T	C	0.0087823	0.00147053	2.30001e-09	0.0146	0.0243	0.548001
	rs7909492	A	G	-0.00495804	0.00106452	3.2e-06	-0.006	0.0175	0.7329
	rs792458	G	T	-0.00581933	0.0011006	1.2e-07	-0.0169	0.0189	0.3711
	rs876793	C	T	-0.00537022	0.00107559	5.99998e-07	0.0373	0.0199	0.0610197
	rs9398964	A	G	0.00721685	0.00146635	8.60003e-07	0.0271	0.0241	0.2596
	rs9656060	T	C	-0.00893446	0.00180385	7.29995e-07	0.0148	0.0242	0.5418
	Gas or solid-fuel cooking/heating: An open solid fuel fire that you use regularly in winter time
	rs10033647	C	T	-0.00418015	0.000901834	3.59998e-06	0.0227	0.0212	0.284
	rs10117522	T	C	-0.00306148	0.000629255	1.09999e-06	0.0083	0.0181	0.6454
	rs10181619	C	T	0.00322129	0.000703256	4.60002e-06	0.0059	0.0221	0.787399
	rs10520216	T	C	0.00575342	0.00120434	1.79999e-06	-0.0599	0.0456	0.1894
	rs10954772	C	T	0.00301147	0.000639641	2.5e-06	-0.0076	0.0199	0.701799
	rs111810409	T	C	-0.0150086	0.00319104	2.59998e-06	-0.2084	0.0807	0.00975798
	rs111999787	G	A	0.00566845	0.00123191	4.20001e-06	-0.0025	0.0282	0.9295
	rs114400478	T	C	0.00838631	0.00181628	3.89996e-06	-0.2788	0.0725	0.000120601
	rs115909786	C	T	0.00648763	0.00141936	4.90004e-06	-0.0185	0.0341	0.5869
	rs117240673	C	T	-0.0148555	0.00313801	2.19999e-06	-0.0175	0.039	0.6534
	rs11742752	T	C	0.00400573	0.000739693	6.1e-08	-0.036	0.0188	0.0557802
	rs1196655	T	C	-0.00335813	0.000704973	1.89998e-06	-0.0051	0.0236	0.8305
	rs12737413	G	A	-0.00539002	0.00116903	4e-06	0.0212	0.0367	0.5628
	rs13092660	A	G	0.0053973	0.00106704	4.20001e-07	-0.0589	0.0642	0.3588
	rs13150434	A	G	-0.00308371	0.00059452	2.1e-07	-0.0076	0.0176	0.6642
	rs139719145	T	C	0.00994459	0.00214186	3.40001e-06	0.0289	0.0862	0.737099
	rs146836137	T	G	0.0123107	0.00261504	2.5e-06	0.2253	0.1808	0.2127
	rs150405067	T	C	0.00729148	0.00157819	3.79997e-06	0.0304	0.0575	0.5967
	rs1572343	C	T	0.00302153	0.0006174	9.90011e-07	0.01	0.0186	0.5892
	rs17544947	G	T	0.00322689	0.000684004	2.39999e-06	0.0094	0.0214	0.660601
	rs17627296	A	G	0.00354581	0.000762044	3.29997e-06	-0.0009	0.0213	0.9668
	rs17636359	C	T	0.00395817	0.00085765	3.89996e-06	0.0044	0.0201	0.8275
	rs185605128	A	G	-0.0137209	0.00297463	4e-06	-0.043	0.0516	0.4042
	rs2070729	A	C	-0.00275723	0.000594443	3.50002e-06	0.0168	0.0176	0.3394
	rs2269920	C	A	-0.00315577	0.00064067	8.40001e-07	-0.0026	0.0196	0.8931
	rs2301696	C	G	0.00298989	0.000654038	4.79999e-06	0.0229	0.0183	0.2105
	rs2409665	C	G	-0.00272445	0.0005965	4.90004e-06	-0.0145	0.0252	0.5654
	rs2712502	A	G	-0.00294776	0.00061686	1.79999e-06	0.0258	0.0186	0.1658
	rs281300	G	A	0.00401052	0.000871057	4.09996e-06	-0.0122	0.0314	0.6982
	rs2882589	A	G	0.00306138	0.000595843	2.80001e-07	-0.0129	0.0176	0.4634
	rs4265116	T	G	-0.00439512	0.000867765	4.09996e-07	0.0118	0.0279	0.6725
	rs4678914	G	T	0.00287705	0.000615613	2.99999e-06	-0.0223	0.0176	0.206
	rs4730110	C	T	-0.00285751	0.000598312	1.79999e-06	0.0169	0.0176	0.3359
	rs481223	T	C	0.0034297	0.000709506	1.29999e-06	-0.0024	0.0214	0.9091
	rs4954405	C	T	0.00349678	0.000753407	3.50002e-06	-0.0173	0.0216	0.4222
	rs5009257	A	C	-0.00364764	0.000628186	6.4e-09	0.0177	0.0202	0.3803
	rs551708	C	T	0.00330797	0.000632712	1.7e-07	-0.0117	0.0186	0.5279
	rs55761735	T	C	0.0110748	0.00212493	1.89998e-07	0.0828	0.07	0.2365
	rs621205	C	T	-0.00371864	0.000799192	3.29997e-06	-0.0067	0.0222	0.7623
	rs62520885	A	G	-0.00443487	0.000969605	4.79999e-06	0.0111	0.0273	0.685001
	rs67980953	C	T	0.00280189	0.000600671	3.09999e-06	-0.0016	0.0177	0.9258
	rs704251	T	A	0.00276334	0.000590625	2.90001e-06	0.0091	0.0175	0.6027
	rs7172170	T	C	0.00287819	0.000595227	1.29999e-06	0.0145	0.0179	0.4162
	rs72730525	A	G	0.00499715	0.0010683	2.90001e-06	-0.0132	0.0279	0.6372
	rs72974997	T	C	0.00907591	0.00189863	1.79999e-06	-0.0009	0.043	0.984
	rs7784766	A	G	0.00337326	0.000676569	6.19998e-07	-0.0186	0.0183	0.3108
	rs78574660	G	C	0.00712101	0.00155835	4.90004e-06	-0.0286	0.0478	0.5495
	rs79664278	A	G	-0.00826033	0.0015842	1.79999e-07	-0.0462	0.0454	0.309
	rs80158060	T	C	-0.00609463	0.00128957	2.30001e-06	-0.0012	0.0388	0.9759
	rs9366651	T	G	0.00290491	0.000592501	9.40005e-07	-0.0104	0.0185	0.574601
	Maternal smoking around birth
	rs10091451	T	A	-0.00504151	0.00103015	9.90011e-07	-0.0448	0.0175	0.01035
	rs10094824	C	T	0.00539346	0.00116714	3.79997e-06	0.0015	0.0196	0.9387
	rs10135248	C	T	-0.00549105	0.00105974	2.19999e-07	-0.0133	0.019	0.484299
	rs10226228	G	A	0.00737506	0.00106298	4.00037e-12	-0.0285	0.0195	0.1443
	rs1040151	G	A	0.00647908	0.00132373	9.90011e-07	-0.016	0.0187	0.3926
	rs1125112	A	C	0.00536362	0.00110922	1.29999e-06	-0.0134	0.0184	0.4668
	rs112520413	G	A	-0.0092714	0.00199285	3.29997e-06	-0.033	0.0296	0.2652
	rs113086489	T	C	-0.00487867	0.00103602	2.5e-06	0.03	0.0179	0.0941109
	rs113331826	C	T	-0.0176006	0.0033102	1.09999e-07	0.0758	0.0633	0.2313
	rs113481020	T	C	0.00708996	0.00153458	3.79997e-06	0.0321	0.0383	0.4029
	rs1154780	G	A	0.00536733	0.00104148	2.59998e-07	0.0278	0.0179	0.1205
	rs116229196	G	A	0.0155281	0.00328439	2.30001e-06	-0.0147	0.0422	0.7274
	rs11730046	G	C	-0.00536198	0.00109159	8.99995e-07	0.0013	0.018	0.9425
	rs11984649	T	C	-0.00714242	0.00144288	7.39997e-07	0.0021	0.0205	0.9187
	rs12026501	A	T	-0.00543994	0.0010374	1.6e-07	0.0191	0.0175	0.2752
	rs12089815	A	G	-0.00522808	0.00103192	4.09996e-07	0.0199	0.0181	0.2704
	rs12137221	T	C	0.00634029	0.00123227	2.69998e-07	0.0096	0.0212	0.652501
	rs12188246	G	A	0.0200127	0.00404659	7.59994e-07	0.022	0.0623	0.723801
	rs12203592	T	C	0.0061399	0.00121983	4.79999e-07	-0.0309	0.0532	0.561
	rs12405972	T	G	-0.00806153	0.0010749	6.4003e-14	0.0168	0.0183	0.3596
	rs12434850	T	G	0.00531597	0.00116136	4.70002e-06	0.0019	0.0194	0.9225
	rs12447859	A	G	-0.0233944	0.00508642	4.20001e-06	0.0413	0.0377	0.2733
	rs12472263	G	A	-0.00558817	0.00112031	6.1e-07	0.0059	0.0178	0.7395
	rs12923476	A	G	-0.00686495	0.00117285	4.79999e-09	-0.0009	0.0213	0.9678
	rs12929503	C	T	-0.00493322	0.00104473	2.30001e-06	-0.041	0.0176	0.02003
	rs13123903	T	C	0.00520107	0.00102369	3.79997e-07	0.0055	0.0175	0.7533
	rs13130893	G	A	0.00554041	0.00104098	1e-07	-0.0198	0.0191	0.3002
	rs1323341	G	A	-0.00682946	0.00124268	3.89996e-08	0.0482	0.0201	0.0164301
	rs1371274	C	A	0.00719752	0.00148923	1.29999e-06	0.0515	0.0232	0.0266999
	rs13749	C	T	-0.00677669	0.00141469	1.7e-06	-0.0287	0.0257	0.2645
	rs141450998	T	C	0.0179949	0.00375783	1.7e-06	-0.1499	0.0783	0.0554894
	rs142773666	G	C	0.0174273	0.0037039	2.5e-06	0.1174	0.061	0.0541203
	rs142969124	A	G	0.00789233	0.00167282	2.39999e-06	-0.0244	0.0325	0.4523
	rs144200291	A	G	-0.0220404	0.00438449	5e-07	0.0669	0.0613	0.2751
	rs145654384	T	C	-0.0137904	0.00293733	2.69998e-06	0.0437	0.0439	0.32
	rs1563245	G	T	0.00513344	0.0010506	1e-06	-0.0151	0.0179	0.3971
	rs1565735	A	T	-0.00628992	0.00128341	9.49992e-07	0.0053	0.0249	0.8311
	rs1569216	G	A	0.00549011	0.00108678	4.39997e-07	0.0268	0.0189	0.1559
	rs17078	G	A	-0.00668819	0.00128648	2e-07	-0.0146	0.0204	0.4736
	rs17133347	T	C	-0.00909721	0.00170178	8.99995e-08	-0.0249	0.0195	0.2008
	rs17152193	C	T	0.00502517	0.00108713	3.79997e-06	-0.0056	0.019	0.7691
	rs17343902	G	A	-0.0066933	0.00131134	3.29997e-07	-0.0408	0.0211	0.0529395
	rs174375	G	C	-0.00583204	0.00110243	1.2e-07	0.0012	0.0181	0.946
	rs174464	G	A	0.00549979	0.00117723	2.99999e-06	-0.0523	0.0208	0.0119699
	rs1958671	A	G	-0.00480842	0.00102688	2.80001e-06	0.0243	0.0176	0.1682
	rs2183947	A	G	-0.00784343	0.00122528	1.5e-10	-0.0089	0.0208	0.6693
	rs2428019	A	C	0.00702278	0.0012016	5.1e-09	-0.0023	0.0205	0.9122
	rs254945	A	G	-0.00602309	0.00117007	2.59998e-07	0.0582	0.0201	0.00377998
	rs2624839	C	T	0.00536619	0.00103677	2.30001e-07	0.0159	0.0181	0.3792
	rs2693285	G	A	0.00549911	0.0010333	1e-07	-0.0028	0.0175	0.8735
	rs2724446	C	T	-0.00489522	0.00105389	3.40001e-06	-0.0023	0.0177	0.8964
	rs2804974	T	C	-0.0047697	0.00103092	3.69999e-06	-0.0242	0.0176	0.1698
	rs28847988	A	C	-0.00532426	0.00114345	3.2e-06	-0.0359	0.018	0.0460702
	rs3115258	G	T	-0.00547787	0.0011178	9.59997e-07	0.002	0.0202	0.923
	rs322640	T	A	-0.00934483	0.00175751	1.09999e-07	0.0234	0.0289	0.4185
	rs34364357	T	A	-0.0144217	0.00281261	2.90001e-07	-0.2057	0.081	0.01109
	rs35566160	G	A	0.00637328	0.00116502	4.49997e-08	-0.041	0.0202	0.0424502
	rs35837898	A	G	-0.00619434	0.00127624	1.2e-06	0.026	0.0227	0.2524
	rs36072649	A	T	-0.00717316	0.00105655	1.10002e-11	-0.0259	0.0182	0.1552
	rs3746259	G	A	-0.004925	0.00105478	2.99999e-06	-0.0133	0.0179	0.459501
	rs3765562	G	C	0.00677946	0.00142299	1.89998e-06	0.0021	0.0217	0.9222
	rs3796432	T	G	-0.00512073	0.00106712	1.6e-06	0.0129	0.0188	0.4943
	rs3851536	A	G	0.00497935	0.00106831	3.09999e-06	0.0164	0.0179	0.361
	rs38849	G	C	-0.00586428	0.00118388	7.29995e-07	-0.0137	0.019	0.4694
	rs4144892	T	C	0.00518837	0.00105175	8.09991e-07	0.0031	0.0183	0.8641
	rs4551449	T	C	-0.00778538	0.00144283	6.80002e-08	0.0082	0.0197	0.675601
	rs4557199	C	T	-0.00703948	0.0015084	3.09999e-06	0.005	0.0274	0.8544
	rs4865667	T	C	-0.00581087	0.00105303	3.40001e-08	-0.0167	0.0181	0.3553
	rs55741516	C	T	-0.00548761	0.00106986	2.90001e-07	-0.0166	0.0184	0.3669
	rs55876337	A	C	0.00674835	0.00126908	1.09999e-07	0.0017	0.0239	0.9443
	rs56322375	T	G	0.00655095	0.00122725	9.40005e-08	-0.0367	0.022	0.0946106
	rs575030	C	T	0.00523469	0.00108335	1.40001e-06	0.0019	0.0179	0.9145
	rs576982	T	C	-0.00933094	0.00122232	2.29985e-14	-0.014	0.0193	0.467599
	rs6011779	T	C	-0.00993868	0.00130401	2.49977e-14	0.0038	0.0203	0.8526
	rs602688	C	T	0.00563633	0.00117835	1.7e-06	-0.0576	0.023	0.0123101
	rs6064904	G	T	-0.00495518	0.0010647	3.29997e-06	0.0187	0.0178	0.2943
	rs6120825	C	A	-0.0063233	0.00132538	1.79999e-06	0.0519	0.0215	0.0155998
	rs61958175	G	A	-0.0110428	0.00239938	4.20001e-06	-0.0897	0.0476	0.0592802
	rs62259104	C	T	0.00957553	0.00181957	1.40001e-07	0.0059	0.0384	0.8771
	rs62419227	T	G	0.0109958	0.0023977	4.49997e-06	-0.0121	0.0414	0.7703
	rs62477310	C	T	-0.00577877	0.0010297	2e-08	0.0119	0.0176	0.4992
	rs62540667	A	G	0.00800601	0.00173251	3.79997e-06	0.0669	0.0326	0.0400304
	rs6508145	A	G	-0.00634151	0.00130212	1.09999e-06	-0.0008	0.0223	0.9729
	rs6669189	T	C	0.00499433	0.00104836	1.89998e-06	0.0346	0.0175	0.04889
	rs6730303	C	G	0.00492736	0.00103406	1.89998e-06	6e-04	0.0176	0.9739
	rs6744328	G	A	0.00493907	0.00103043	1.6e-06	-0.0211	0.0177	0.2338
	rs68069111	A	C	0.0064092	0.00130653	9.29994e-07	-0.0542	0.0209	0.00932009
	rs68078869	G	T	0.00693597	0.00148409	2.99999e-06	-0.0148	0.0306	0.628699
	rs6884109	G	A	0.0138916	0.00284822	1.09999e-06	-0.0388	0.0648	0.5487
	rs6944240	T	C	0.0111057	0.00230059	1.40001e-06	0.0068	0.0407	0.868
	rs7002049	C	T	0.0075623	0.00124967	1.40001e-09	-0.0347	0.0225	0.1222
	rs708414	G	A	0.00629717	0.00137412	4.60002e-06	0.0461	0.0249	0.0640693
	rs7236339	A	G	0.00577439	0.00123035	2.69998e-06	0.0064	0.0202	0.750699
	rs72646787	T	G	-0.00627455	0.00135733	3.79997e-06	2e-04	0.0249	0.9951
	rs72733290	A	G	-0.00828539	0.00159654	2.1e-07	0.0254	0.0208	0.2214
	rs72783734	A	C	-0.00890138	0.00174027	3.09999e-07	0.0244	0.0333	0.464
	rs72976447	T	G	0.0138487	0.00283988	1.09999e-06	0.0182	0.055	0.7405
	rs73045259	A	C	0.00623077	0.00129726	1.6e-06	0.0333	0.021	0.1137
	rs7386735	C	T	0.00554666	0.00110692	5.39995e-07	0.0207	0.0201	0.3028
	rs747863	T	C	-0.00715983	0.00145329	8.40001e-07	-0.0388	0.0213	0.0682307
	rs74956912	A	G	-0.0104506	0.0020795	5e-07	0.0165	0.05	0.741401
	rs7511894	C	T	-0.00493154	0.00102888	1.6e-06	0.0113	0.0181	0.5322
	rs7541532	A	G	-0.00610862	0.00130718	2.99999e-06	-0.0165	0.0217	0.4478
	rs75596189	T	C	0.0120528	0.00164225	2.09991e-13	-0.0564	0.0507	0.2664
	rs75882518	C	T	-0.00707295	0.00151466	2.99999e-06	0.0091	0.0268	0.7349
	rs7740167	C	A	0.00760986	0.00157498	1.40001e-06	-0.0474	0.026	0.0675896
	rs78509373	C	T	0.00697416	0.00136943	3.50002e-07	0.0143	0.0199	0.4703
	rs7899608	T	C	0.0087823	0.00147053	2.30001e-09	0.0146	0.0243	0.548001
	rs7909492	A	G	-0.00495804	0.00106452	3.2e-06	-0.006	0.0175	0.7329
	rs792458	G	T	-0.00581933	0.0011006	1.2e-07	-0.0169	0.0189	0.3711
	rs876793	C	T	-0.00537022	0.00107559	5.99998e-07	0.0373	0.0199	0.0610197
	rs9398964	A	G	0.00721685	0.00146635	8.60003e-07	0.0271	0.0241	0.2596
	rs9656060	T	C	-0.00893446	0.00180385	7.29995e-07	0.0148	0.0242	0.5418
	Nitrogen oxides air pollution
	rs10094026	A	G	0.0150356	0.00307374	1e-06	0.0202	0.028	0.4689
	rs10172295	A	G	-0.011327	0.0020994	6.80002e-08	0.0112	0.0179	0.532
	rs10512199	C	G	0.0226395	0.00481583	2.59998e-06	0.0143	0.0595	0.8098
	rs10515343	G	A	-0.0441969	0.00950358	3.29997e-06	0.2855	0.1513	0.0591902
	rs10734177	C	A	-0.0100208	0.0021091	2e-06	0.0088	0.0175	0.614899
	rs10848647	G	A	-0.00999055	0.00209863	1.89998e-06	0.0137	0.0178	0.4408
	rs10852602	A	C	0.0133403	0.00275738	1.29999e-06	-0.0277	0.0225	0.2171
	rs10983735	A	G	0.0138036	0.00285946	1.40001e-06	0.022	0.0294	0.4539
	rs11016225	G	A	-0.00973085	0.00210617	3.79997e-06	-0.0315	0.0182	0.0844209
	rs11049241	A	C	0.0137015	0.00265415	2.39999e-07	0.0194	0.026	0.4566
	rs115860766	T	C	0.0200101	0.00383693	1.79999e-07	-0.0257	0.0309	0.4067
	rs117878224	G	A	-0.0455208	0.00966778	2.5e-06	-0.1318	0.3112	0.672
	rs118091313	A	G	0.0902796	0.0177794	3.79997e-07	-0.0424	0.0458	0.3545
	rs11855821	A	G	-0.0118372	0.00233568	4e-07	-0.0325	0.0214	0.1294
	rs12089815	A	G	-0.0106176	0.00207925	3.29997e-07	0.0199	0.0181	0.2704
	rs1217106	G	A	0.0145574	0.00251872	7.49998e-09	-0.0211	0.0224	0.3482
	rs12203592	T	C	0.01937	0.00245674	3.19963e-15	-0.0309	0.0532	0.561
	rs12229183	A	C	0.0122616	0.00252522	1.2e-06	0.0077	0.021	0.7149
	rs12637852	T	C	-0.010474	0.00227847	4.30002e-06	0.0031	0.0189	0.8687
	rs13017899	G	T	-0.0750258	0.0161527	3.40001e-06	0.0587	0.0485	0.2261
	rs1318845	C	T	-0.0141726	0.00259612	4.79999e-08	0.0077	0.0209	0.7124
	rs13421943	T	C	0.0142508	0.00310448	4.39997e-06	0.0336	0.0279	0.2293
	rs13429081	T	A	0.0134535	0.00266115	4.30002e-07	0.0337	0.0212	0.1115
	rs139916	A	G	0.0114078	0.00240552	2.1e-06	0.0199	0.0214	0.3508
	rs144720952	G	A	0.0498804	0.00975627	3.2e-07	0.1338	0.0983	0.1736
	rs1491722	G	A	-0.0101317	0.00219621	4e-06	0.048	0.0185	0.00943496
	rs17183854	G	T	-0.0479436	0.0090906	1.29999e-07	0.0037	0.0485	0.94
	rs17183866	G	A	-0.0141996	0.00301444	2.5e-06	-0.0209	0.0275	0.4475
	rs17513184	T	C	-0.0199381	0.00385523	2.30001e-07	0.035	0.0317	0.269
	rs17657881	C	T	-0.036717	0.00779334	2.5e-06	-0.0567	0.0705	0.4206
	rs1876281	T	C	-0.0098003	0.0021248	4e-06	-0.0314	0.0178	0.0775908
	rs1897405	T	A	0.0103989	0.00220355	2.39999e-06	0.0154	0.0191	0.4193
	rs1960195	G	A	0.0180017	0.00371351	1.2e-06	-0.0122	0.0275	0.658801
	rs2058582	G	A	0.0105412	0.00225817	2.99999e-06	0.0078	0.0191	0.6853
	rs27152	T	C	-0.0118668	0.00221054	8e-08	-0.0227	0.0183	0.2151
	rs272086	A	G	0.0107522	0.00232792	3.89996e-06	-0.023	0.0181	0.2035
	rs2838761	G	A	0.0148075	0.00307066	1.40001e-06	-0.0242	0.0248	0.3288
	rs28421715	T	A	0.0195382	0.00417891	2.90001e-06	8e-04	0.0294	0.979
	rs329177	A	G	0.0108766	0.00217897	5.99998e-07	-0.0176	0.0182	0.3315
	rs34969378	A	G	-0.011321	0.00222498	3.59998e-07	0.0153	0.0207	0.4589
	rs35233950	T	C	-0.0113409	0.00242635	2.99999e-06	0.019	0.0196	0.3339
	rs3740390	T	C	0.0201657	0.00381085	1.2e-07	-0.1057	0.0314	0.000779202
	rs4686547	G	T	0.0106333	0.00220493	1.40001e-06	-0.0215	0.0185	0.2454
	rs4721275	T	C	-0.0263835	0.00538109	9.40005e-07	-0.0533	0.0903	0.5555
	rs4838594	C	T	0.0114893	0.00243366	2.30001e-06	-0.0028	0.0206	0.8936
	rs55974805	T	C	-0.0112793	0.00239879	2.59998e-06	0.0195	0.019	0.3036
	rs58824859	C	A	0.0108149	0.00221233	1e-06	-0.0018	0.0179	0.921
	rs62119705	T	C	0.0101454	0.00217592	3.09999e-06	0.0046	0.0179	0.7969
	rs62459096	T	G	-0.0213039	0.00442163	1.40001e-06	-0.0317	0.0327	0.3326
	rs62484669	A	G	0.0160514	0.0034763	3.89996e-06	0.0184	0.034	0.5881
	rs6749467	A	G	-0.0116612	0.00209584	2.59998e-08	0.0013	0.0179	0.9442
	rs6960011	G	A	-0.010116	0.00218438	3.59998e-06	-0.0357	0.018	0.0470598
	rs7169086	T	C	-0.0111219	0.00242923	4.70002e-06	-0.0085	0.0247	0.729899
	rs72642437	T	C	0.0905396	0.0185051	9.90011e-07	9e-04	0.0357	0.9805
	rs72654155	T	C	0.0132622	0.00285461	3.40001e-06	0.0068	0.024	0.7751
	rs72655898	G	A	-0.0114916	0.00230233	5.99998e-07	-0.0321	0.019	0.0916094
	rs72808024	C	A	-0.0170289	0.00290612	4.60002e-09	0.0193	0.0256	0.4514
	rs73085844	G	T	-0.033113	0.00653471	4e-07	-0.0819	0.0489	0.09438
	rs74251463	C	G	0.020564	0.00444855	3.79997e-06	-0.0038	0.0286	0.894
	rs74957515	G	C	0.0157546	0.00313862	5.19996e-07	-0.0553	0.0272	0.0420504
	rs7514956	C	A	-0.0146107	0.00265248	3.59998e-08	-0.0245	0.0214	0.2528
	rs7519873	G	A	-0.0112386	0.00238564	2.5e-06	-0.019	0.0197	0.3343
	rs77039956	G	T	0.0274031	0.00588163	3.2e-06	-0.0641	0.0697	0.3579
	rs77160823	C	T	-0.0174092	0.00374266	3.29997e-06	9e-04	0.0296	0.9758
	rs77205736	T	C	0.0132649	0.00231459	1e-08	0.0223	0.0263	0.3978
	rs77255816	T	C	0.0299054	0.00547093	4.60002e-08	0.1152	0.0913	0.2072
	rs7776279	A	G	0.0116503	0.00229231	3.69999e-07	-0.023	0.0204	0.2611
	rs78379279	C	T	-0.0344152	0.00716928	1.6e-06	0.0238	0.075	0.7508
	rs78539764	C	T	-0.0301665	0.00632312	1.79999e-06	-0.0165	0.0748	0.8258
	rs78969252	G	A	-0.0376404	0.00812597	3.59998e-06	-0.0031	0.0495	0.9503
	rs7910200	T	C	-0.0104209	0.00208943	6.1e-07	0.001	0.0179	0.9571
	rs80347400	G	A	0.0134097	0.00291145	4.09996e-06	0.0301	0.0228	0.1868
	rs8614	A	C	0.0139093	0.00267704	2e-07	-0.0175	0.0245	0.4753
	rs9495443	C	A	-0.0109825	0.00221464	7.10003e-07	-0.0151	0.018	0.3999
	Workplace full of chemical or other fumes: Often
	rs11152898	T	C	0.0133243	0.00285812	3.13726e-06	0.1539	0.07	0.0280498
	rs114004926	C	T	0.0102596	0.00224411	4.84206e-06	0.0771	0.034	0.02319
	rs11541226	T	C	0.0318876	0.00678228	2.58523e-06	0.114	0.0719	0.1132
	rs116989446	G	A	0.0221122	0.00484032	4.92278e-06	-0.0485	0.0647	0.4535
	rs147938850	A	G	0.028349	0.00548238	2.33443e-07	0.1398	0.1421	0.325
	rs149479176	G	A	0.022187	0.00482375	4.24033e-06	0.0087	0.0833	0.9168
	rs191267411	A	G	0.0338227	0.00730095	3.61543e-06	-0.0297	0.0668	0.6568
	rs2111598	A	G	0.009877	0.00202707	1.10362e-06	-0.0267	0.0424	0.5295
	rs3910785	T	C	-0.00580354	0.00123755	2.74208e-06	-0.0059	0.0191	0.7565
	rs4822161	C	A	-0.00573539	0.00121085	2.17601e-06	-0.0125	0.0176	0.4787
	rs56015702	C	T	-0.00568506	0.00121706	2.99972e-06	-0.0428	0.0191	0.0251901
	rs56016740	G	A	-0.00611702	0.00127135	1.501e-06	0.0399	0.0233	0.0863694
	rs584382	A	G	0.00625817	0.00122427	3.19838e-07	0.0217	0.018	0.227
	rs6085188	G	T	0.00627405	0.00136197	4.09855e-06	0.0261	0.0225	0.2464
	rs661798	G	A	-0.00553476	0.00118207	2.84158e-06	-0.0219	0.0176	0.2127
	rs72782884	G	T	0.0212289	0.0045491	3.06634e-06	-0.0512	0.1367	0.7076
	rs72827531	C	G	0.0157474	0.00343329	4.50962e-06	-0.0021	0.0442	0.9628
	rs7642764	G	C	0.00577704	0.00125614	4.2505e-06	-0.0184	0.021	0.3793
	rs78139724	G	T	0.0112902	0.00245067	4.09129e-06	0.0253	0.0307	0.41
	rs9513232	T	A	0.0186312	0.00364773	3.26941e-07	0.0638	0.0468	0.1724
	Heating type(s) in home: Oil (kerosene) central heating
	rs11807906	C	A	-0.00360783	0.000778185	3.50002e-06	0.0117	0.0245	0.632199
	rs2041190	A	G	0.00272575	0.000588649	3.59998e-06	-0.0165	0.0176	0.3489
	rs2267550	C	T	0.00409081	0.000810934	4.49997e-07	-0.0439	0.0245	0.0733601
	rs2962443	C	T	-0.00384417	0.000782796	9.09997e-07	0.0272	0.0245	0.2665
	rs62245827	T	C	0.00397019	0.00084011	2.30001e-06	0.0186	0.0247	0.4517
	rs72975516	C	T	-0.00349872	0.000746741	2.80001e-06	-0.01	0.0233	0.668099
	rs79667557	A	G	-0.00372697	0.000799414	3.09999e-06	-0.026	0.0239	0.2771
	Worked with pesticides: Sometimes
	rs11232203	G	C	0.00462179	0.000992565	3.22233e-06	0.0029	0.0192	0.8804
	rs11645116	G	A	0.0187754	0.00381083	8.37144e-07	-0.3428	0.2619	0.1906
	rs117765824	C	G	0.0210462	0.00445851	2.35673e-06	-0.0421	0.0768	0.5841
	rs12428197	G	A	0.00446711	0.000959682	3.24788e-06	-0.002	0.02	0.9186
	rs1454075	T	C	0.00413947	0.000900428	4.28746e-06	0.0121	0.0177	0.4939
	rs148629457	A	G	0.020806	0.00454724	4.75686e-06	-0.0943	0.1088	0.386
	rs187115466	T	C	0.0367439	0.0078874	3.18897e-06	0.2122	0.2057	0.3022
	rs348800	G	A	-0.00568905	0.00120278	2.24937e-06	0.0421	0.024	0.0791407
	rs4894099	C	T	-0.00437504	0.00093092	2.60952e-06	0.0039	0.0187	0.8347
	rs505366	A	G	-0.00987405	0.00208445	2.1723e-06	-0.0781	0.065	0.23
	rs524625	A	G	-0.0049684	0.00104026	1.78995e-06	0.0133	0.0216	0.5381
	rs55991849	A	G	0.0104852	0.00215606	1.15752e-06	-0.0245	0.0636	0.6995
	rs59352967	C	G	0.00620778	0.00133174	3.1455e-06	0.0243	0.0347	0.4846
	rs738565	G	A	-0.00449512	0.000928643	1.29715e-06	-0.0014	0.0177	0.9385
	rs7552153	G	A	0.0117791	0.0022255	1.20756e-07	-0.0352	0.0406	0.3866
	rs77063121	A	G	0.0156559	0.00318121	8.60954e-07	0.0767	0.0987	0.4375
	rs79363554	C	T	0.0107052	0.00226496	2.28834e-06	0.0429	0.0479	0.3705
	Workplace very noisy: Often
	rs11598657	T	C	0.00927182	0.00200381	3.71347e-06	-0.0222	0.0188	0.2377
	rs11710779	A	G	-0.0123464	0.00253018	1.06458e-06	0.0165	0.0206	0.4232
	rs12189679	A	G	-0.00895682	0.00184866	1.268e-06	0.0038	0.0181	0.8347
	rs12657208	T	G	0.0136482	0.00286676	1.93063e-06	0.0011	0.0393	0.9777
	rs1412387	A	G	-0.0226891	0.00447196	3.91048e-07	-0.0557	0.0549	0.3105
	rs143091173	C	T	0.0127435	0.00279044	4.9577e-06	0.0114	0.0221	0.6067
	rs2777523	C	T	0.014239	0.00294031	1.28313e-06	-0.0262	0.0236	0.2657
	rs2889678	T	C	-0.00892229	0.00194716	4.60713e-06	0.019	0.0178	0.2851
	rs3826644	C	T	-0.0152787	0.0031952	1.7402e-06	-0.012	0.0235	0.610401
	rs4648319	A	G	0.0124795	0.00255453	1.03483e-06	0.0587	0.0219	0.00750101
	rs4667368	G	A	-0.0308891	0.00674958	4.73555e-06	0.0067	0.0425	0.8743
	rs7085297	T	C	0.0105839	0.00218826	1.32233e-06	-0.002	0.0199	0.9211
	rs74403826	A	G	-0.01472	0.00315299	3.03697e-06	-0.0677	0.0305	0.0263403
	rs76060179	T	C	0.0331721	0.00610223	5.46097e-08	0.0554	0.0464	0.2325
	rs76094600	T	C	0.0245449	0.00497452	8.06548e-07	-0.0436	0.0341	0.2008
	rs77899002	T	C	0.019828	0.00433109	4.69937e-06	-0.0557	0.0624	0.3718
	rs80302839	T	C	0.0232878	0.0045908	3.9298e-07	-0.0583	0.0668	0.3831
	PE
	Particulate matter air pollution (pm2.5)
	rs10961167	A	G	-0.0193433	0.00406633	2e-06	-0.012	0.0553	0.8275
	rs114708313	T	A	0.024558	0.00447797	4.20001e-08	-0.054	0.0438	0.2177
	rs11610713	T	A	0.0379698	0.00806561	2.5e-06	0.0127	0.0831	0.8787
	rs116925111	G	T	0.0533208	0.0108609	9.09997e-07	-0.0231	0.0905	0.7988
	rs117878224	G	A	-0.0480395	0.0100662	1.79999e-06	-0.5942	0.4206	0.1577
	rs1182891	T	G	0.0127384	0.0027732	4.39997e-06	-0.0096	0.0332	0.7719
	rs11855821	A	G	-0.0126249	0.00243151	2.1e-07	-0.0245	0.0289	0.397
	rs12133063	A	C	0.0104397	0.00226473	4e-06	1e-04	0.0239	0.9957
	rs1217106	G	A	0.012725	0.00262039	1.2e-06	-0.0037	0.0303	0.902
	rs12203592	T	C	0.0216661	0.00259111	6.20012e-17	-0.0312	0.071	0.660999
	rs13035717	T	A	-0.0130553	0.00284989	4.60002e-06	-0.0358	0.0261	0.1699
	rs1318845	C	T	-0.0139685	0.0026994	2.30001e-07	0.0197	0.0283	0.4846
	rs13429081	T	A	0.0136465	0.00277736	8.9e-07	0.0331	0.0287	0.2482
	rs1372504	A	G	0.0122914	0.00221931	3.09999e-08	-0.0147	0.0249	0.5554
	rs1537371	A	C	0.0123705	0.00214859	8.50002e-09	-0.0106	0.0239	0.658801
	rs16957755	C	T	0.0216856	0.00438434	7.59994e-07	0.0814	0.0585	0.1642
	rs17070492	G	C	0.0168879	0.00361675	2.99999e-06	-0.0082	0.0407	0.8411
	rs17103928	A	C	-0.0139275	0.00300906	3.69999e-06	-0.0138	0.0358	0.6991
	rs17183854	G	T	-0.0434289	0.00942022	4e-06	0.0306	0.0653	0.639699
	rs17657881	C	T	-0.0371072	0.00804635	4e-06	-0.0899	0.0943	0.3405
	rs2141531	G	T	-0.0114166	0.00235647	1.29999e-06	0.0518	0.0273	0.0572295
	rs2292156	T	G	0.0146809	0.0028777	3.40001e-07	-0.044	0.0303	0.147
	rs27152	T	C	-0.0107288	0.00230502	3.2e-06	-0.0274	0.0247	0.2687
	rs35703574	A	G	-0.0246758	0.00534513	3.89996e-06	-0.0626	0.0655	0.3395
	rs4854523	G	A	0.0134447	0.0028931	3.40001e-06	0.039	0.0305	0.2007
	rs487230	G	A	-0.0116357	0.00251245	3.59998e-06	0.0124	0.0284	0.661601
	rs56068671	T	G	-0.0181851	0.00392582	3.59998e-06	-0.0015	0.0322	0.9638
	rs58824859	C	A	0.0120084	0.00230502	1.89998e-07	-0.0257	0.0242	0.2881
	rs6134106	A	C	0.0544302	0.011897	4.79999e-06	0.0523	0.0566	0.3554
	rs62119705	T	C	0.0111347	0.00226543	8.9e-07	0.0148	0.0242	0.539699
	rs62180462	A	G	-0.0351148	0.00762753	4.20001e-06	0.0718	0.1362	0.598199
	rs62368672	C	T	-0.0181174	0.00392946	4e-06	-0.0095	0.0602	0.875
	rs62484669	A	G	0.0178158	0.00362056	8.60003e-07	0.0382	0.046	0.4066
	rs6432776	C	T	0.0114362	0.00238615	1.6e-06	-0.0139	0.0263	0.598401
	rs6547952	G	T	-0.0110872	0.00228323	1.2e-06	-0.0021	0.0245	0.9315
	rs6749467	A	G	-0.0123919	0.00218282	1.40001e-08	0.005	0.0241	0.8349
	rs6960011	G	A	-0.0105236	0.00227496	3.69999e-06	-0.0389	0.0243	0.109
	rs718059	A	G	-0.0135133	0.00294347	4.39997e-06	0.0043	0.0311	0.8908
	rs72642437	T	C	0.113396	0.019135	3.09999e-09	-0.0248	0.0486	0.6102
	rs72655898	G	A	-0.0113177	0.00239801	2.39999e-06	-0.0598	0.0257	0.0200498
	rs72700006	C	T	0.02003	0.00424579	2.39999e-06	0.0432	0.0395	0.2748
	rs72808024	C	A	-0.0160909	0.00302016	9.90011e-08	0.0332	0.0345	0.3361
	rs7514956	C	A	-0.0129805	0.00276012	2.59998e-06	-0.0605	0.029	0.03679
	rs7573056	C	A	-0.0114094	0.00217008	1.5e-07	0.0414	0.0241	0.0861708
	rs77205736	T	C	0.0135219	0.00241312	2.1e-08	0.0483	0.0354	0.1716
	rs77255816	T	C	0.0313937	0.00572778	4.20001e-08	-0.0084	0.1232	0.9456
	rs7776279	A	G	0.0109471	0.00238522	4.39997e-06	0.0118	0.0276	0.670199
	rs78230389	G	A	-0.0467891	0.00948467	8.09991e-07	-0.5457	0.306	0.0745401
	rs78467598	G	C	-0.0380022	0.00768566	7.59994e-07	0.0207	0.1005	0.8369
	rs78539764	C	T	-0.0335181	0.0065901	3.69999e-07	0.0356	0.0997	0.7208
	rs80123875	T	G	-0.0187398	0.00386726	1.29999e-06	0.0199	0.0433	0.6459
	rs8614	A	C	0.0130804	0.00278984	2.80001e-06	-0.0173	0.033	0.599799
	rs9260734	A	G	0.0139827	0.0029999	3.09999e-06	-0.0575	0.0331	0.0822906
	rs9644485	C	T	0.00986771	0.00215925	4.90004e-06	-0.0157	0.0238	0.5107
	rs987204	A	G	0.0102987	0.00216741	2e-06	0.0596	0.0242	0.01376
	Particulate matter air pollution (pm10)
	rs10961167	A	G	-0.0193433	0.00406633	2e-06	-0.012	0.0553	0.8275
	rs114708313	T	A	0.024558	0.00447797	4.20001e-08	-0.054	0.0438	0.2177
	rs11610713	T	A	0.0379698	0.00806561	2.5e-06	0.0127	0.0831	0.8787
	rs116925111	G	T	0.0533208	0.0108609	9.09997e-07	-0.0231	0.0905	0.7988
	rs117878224	G	A	-0.0480395	0.0100662	1.79999e-06	-0.5942	0.4206	0.1577
	rs1182891	T	G	0.0127384	0.0027732	4.39997e-06	-0.0096	0.0332	0.7719
	rs11855821	A	G	-0.0126249	0.00243151	2.1e-07	-0.0245	0.0289	0.397
	rs12133063	A	C	0.0104397	0.00226473	4e-06	1e-04	0.0239	0.9957
	rs1217106	G	A	0.012725	0.00262039	1.2e-06	-0.0037	0.0303	0.902
	rs12203592	T	C	0.0216661	0.00259111	6.20012e-17	-0.0312	0.071	0.660999
	rs13035717	T	A	-0.0130553	0.00284989	4.60002e-06	-0.0358	0.0261	0.1699
	rs1318845	C	T	-0.0139685	0.0026994	2.30001e-07	0.0197	0.0283	0.4846
	rs13429081	T	A	0.0136465	0.00277736	8.9e-07	0.0331	0.0287	0.2482
	rs1372504	A	G	0.0122914	0.00221931	3.09999e-08	-0.0147	0.0249	0.5554
	rs1537371	A	C	0.0123705	0.00214859	8.50002e-09	-0.0106	0.0239	0.658801
	rs16957755	C	T	0.0216856	0.00438434	7.59994e-07	0.0814	0.0585	0.1642
	rs17070492	G	C	0.0168879	0.00361675	2.99999e-06	-0.0082	0.0407	0.8411
	rs17103928	A	C	-0.0139275	0.00300906	3.69999e-06	-0.0138	0.0358	0.6991
	rs17183854	G	T	-0.0434289	0.00942022	4e-06	0.0306	0.0653	0.639699
	rs17657881	C	T	-0.0371072	0.00804635	4e-06	-0.0899	0.0943	0.3405
	rs2141531	G	T	-0.0114166	0.00235647	1.29999e-06	0.0518	0.0273	0.0572295
	rs2292156	T	G	0.0146809	0.0028777	3.40001e-07	-0.044	0.0303	0.147
	rs27152	T	C	-0.0107288	0.00230502	3.2e-06	-0.0274	0.0247	0.2687
	rs35703574	A	G	-0.0246758	0.00534513	3.89996e-06	-0.0626	0.0655	0.3395
	rs4854523	G	A	0.0134447	0.0028931	3.40001e-06	0.039	0.0305	0.2007
	rs487230	G	A	-0.0116357	0.00251245	3.59998e-06	0.0124	0.0284	0.661601
	rs56068671	T	G	-0.0181851	0.00392582	3.59998e-06	-0.0015	0.0322	0.9638
	rs58824859	C	A	0.0120084	0.00230502	1.89998e-07	-0.0257	0.0242	0.2881
	rs6134106	A	C	0.0544302	0.011897	4.79999e-06	0.0523	0.0566	0.3554
	rs62119705	T	C	0.0111347	0.00226543	8.9e-07	0.0148	0.0242	0.539699
	rs62180462	A	G	-0.0351148	0.00762753	4.20001e-06	0.0718	0.1362	0.598199
	rs62368672	C	T	-0.0181174	0.00392946	4e-06	-0.0095	0.0602	0.875
	rs62484669	A	G	0.0178158	0.00362056	8.60003e-07	0.0382	0.046	0.4066
	rs6432776	C	T	0.0114362	0.00238615	1.6e-06	-0.0139	0.0263	0.598401
	rs6547952	G	T	-0.0110872	0.00228323	1.2e-06	-0.0021	0.0245	0.9315
	rs6749467	A	G	-0.0123919	0.00218282	1.40001e-08	0.005	0.0241	0.8349
	rs6960011	G	A	-0.0105236	0.00227496	3.69999e-06	-0.0389	0.0243	0.109
	rs718059	A	G	-0.0135133	0.00294347	4.39997e-06	0.0043	0.0311	0.8908
	rs72642437	T	C	0.113396	0.019135	3.09999e-09	-0.0248	0.0486	0.6102
	rs72655898	G	A	-0.0113177	0.00239801	2.39999e-06	-0.0598	0.0257	0.0200498
	rs72700006	C	T	0.02003	0.00424579	2.39999e-06	0.0432	0.0395	0.2748
	rs72808024	C	A	-0.0160909	0.00302016	9.90011e-08	0.0332	0.0345	0.3361
	rs7514956	C	A	-0.0129805	0.00276012	2.59998e-06	-0.0605	0.029	0.03679
	rs7573056	C	A	-0.0114094	0.00217008	1.5e-07	0.0414	0.0241	0.0861708
	rs77205736	T	C	0.0135219	0.00241312	2.1e-08	0.0483	0.0354	0.1716
	rs77255816	T	C	0.0313937	0.00572778	4.20001e-08	-0.0084	0.1232	0.9456
	rs7776279	A	G	0.0109471	0.00238522	4.39997e-06	0.0118	0.0276	0.670199
	rs78230389	G	A	-0.0467891	0.00948467	8.09991e-07	-0.5457	0.306	0.0745401
	rs78467598	G	C	-0.0380022	0.00768566	7.59994e-07	0.0207	0.1005	0.8369
	rs78539764	C	T	-0.0335181	0.0065901	3.69999e-07	0.0356	0.0997	0.7208
	rs80123875	T	G	-0.0187398	0.00386726	1.29999e-06	0.0199	0.0433	0.6459
	rs8614	A	C	0.0130804	0.00278984	2.80001e-06	-0.0173	0.033	0.599799
	rs9260734	A	G	0.0139827	0.0029999	3.09999e-06	-0.0575	0.0331	0.0822906
	rs9644485	C	T	0.00986771	0.00215925	4.90004e-06	-0.0157	0.0238	0.5107
	rs987204	A	G	0.0102987	0.00216741	2e-06	0.0596	0.0242	0.01376
	Gas or solid-fuel cooking/heating: An open solid fuel fire that you use regularly in winter time
	rs10033647	C	T	-0.00418015	0.000901834	3.59998e-06	0.018	0.0288	0.532299
	rs10117522	T	C	-0.00306148	0.000629255	1.09999e-06	0.0011	0.0245	0.9626
	rs10181619	C	T	0.00322129	0.000703256	4.60002e-06	-0.0015	0.0298	0.9604
	rs10520216	T	C	0.00575342	0.00120434	1.79999e-06	-0.0039	0.0614	0.9489
	rs10954772	C	T	0.00301147	0.000639641	2.5e-06	0.0172	0.0269	0.5215
	rs111810409	T	C	-0.0150086	0.00319104	2.59998e-06	-0.2152	0.1075	0.0452595
	rs111999787	G	A	0.00566845	0.00123191	4.20001e-06	0.0423	0.0382	0.2677
	rs114400478	T	C	0.00838631	0.00181628	3.89996e-06	-0.3165	0.0969	0.00109199
	rs115909786	C	T	0.00648763	0.00141936	4.90004e-06	-0.0434	0.0458	0.3432
	rs117240673	C	T	-0.0148555	0.00313801	2.19999e-06	0.054	0.0528	0.3056
	rs11742752	T	C	0.00400573	0.000739693	6.1e-08	-0.0229	0.0254	0.3676
	rs1196655	T	C	-0.00335813	0.000704973	1.89998e-06	-0.0017	0.0318	0.9576
	rs12737413	G	A	-0.00539002	0.00116903	4e-06	-0.0485	0.0496	0.3281
	rs13092660	A	G	0.0053973	0.00106704	4.20001e-07	0.0012	0.0865	0.989
	rs13150434	A	G	-0.00308371	0.00059452	2.1e-07	0.0148	0.0238	0.533499
	rs139719145	T	C	0.00994459	0.00214186	3.40001e-06	-0.0138	0.1151	0.9048
	rs146836137	T	G	0.0123107	0.00261504	2.5e-06	0.1877	0.2417	0.4375
	rs150405067	T	C	0.00729148	0.00157819	3.79997e-06	-0.0387	0.077	0.615601
	rs1572343	C	T	0.00302153	0.0006174	9.90011e-07	0.0488	0.0251	0.05199
	rs17544947	G	T	0.00322689	0.000684004	2.39999e-06	-0.0189	0.0289	0.5126
	rs17627296	A	G	0.00354581	0.000762044	3.29997e-06	-0.0181	0.0288	0.5302
	rs17636359	C	T	0.00395817	0.00085765	3.89996e-06	-0.0238	0.0272	0.3827
	rs185605128	A	G	-0.0137209	0.00297463	4e-06	-0.02	0.07	0.7751
	rs2070729	A	C	-0.00275723	0.000594443	3.50002e-06	0	0.0237	0.9989
	rs2269920	C	A	-0.00315577	0.00064067	8.40001e-07	0.0061	0.0265	0.818
	rs2301696	C	G	0.00298989	0.000654038	4.79999e-06	0.0396	0.0247	0.1095
	rs2409665	C	G	-0.00272445	0.0005965	4.90004e-06	-0.0062	0.034	0.8546
	rs2712502	A	G	-0.00294776	0.00061686	1.79999e-06	0.0194	0.0251	0.4392
	rs281300	G	A	0.00401052	0.000871057	4.09996e-06	0.0326	0.0423	0.4403
	rs2882589	A	G	0.00306138	0.000595843	2.80001e-07	-0.0188	0.0238	0.4285
	rs4265116	T	G	-0.00439512	0.000867765	4.09996e-07	-0.014	0.0375	0.7089
	rs4678914	G	T	0.00287705	0.000615613	2.99999e-06	-0.0489	0.0238	0.0397704
	rs4730110	C	T	-0.00285751	0.000598312	1.79999e-06	0.0207	0.0237	0.3838
	rs481223	T	C	0.0034297	0.000709506	1.29999e-06	0.0064	0.0289	0.8244
	rs4954405	C	T	0.00349678	0.000753407	3.50002e-06	-0.0139	0.0292	0.6331
	rs5009257	A	C	-0.00364764	0.000628186	6.4e-09	0.0068	0.0273	0.8043
	rs551708	C	T	0.00330797	0.000632712	1.7e-07	-0.0079	0.0251	0.753701
	rs55761735	T	C	0.0110748	0.00212493	1.89998e-07	0.0052	0.0948	0.9566
	rs621205	C	T	-0.00371864	0.000799192	3.29997e-06	0.0066	0.03	0.8245
	rs62520885	A	G	-0.00443487	0.000969605	4.79999e-06	0.044	0.0369	0.2329
	rs67980953	C	T	0.00280189	0.000600671	3.09999e-06	0.0129	0.0239	0.5897
	rs704251	T	A	0.00276334	0.000590625	2.90001e-06	-0.0154	0.0237	0.516799
	rs7172170	T	C	0.00287819	0.000595227	1.29999e-06	0.009	0.0242	0.7089
	rs72730525	A	G	0.00499715	0.0010683	2.90001e-06	0.0104	0.0377	0.783201
	rs72974997	T	C	0.00907591	0.00189863	1.79999e-06	0.0442	0.0583	0.4484
	rs7784766	A	G	0.00337326	0.000676569	6.19998e-07	0.013	0.0248	0.5997
	rs78574660	G	C	0.00712101	0.00155835	4.90004e-06	-0.0673	0.0644	0.2953
	rs79664278	A	G	-0.00826033	0.0015842	1.79999e-07	0.0046	0.0609	0.9401
	rs80158060	T	C	-0.00609463	0.00128957	2.30001e-06	-0.0331	0.0527	0.5299
	rs9366651	T	G	0.00290491	0.000592501	9.40005e-07	-0.0433	0.025	0.0832607
	Maternal smoking around birth
	rs10091451	T	A	-0.00504151	0.00103015	9.90011e-07	-0.0372	0.0236	0.1148
	rs10094824	C	T	0.00539346	0.00116714	3.79997e-06	-0.0129	0.0265	0.626299
	rs10135248	C	T	-0.00549105	0.00105974	2.19999e-07	-0.0144	0.0256	0.5742
	rs10226228	G	A	0.00737506	0.00106298	4.00037e-12	-0.0256	0.0263	0.3306
	rs1040151	G	A	0.00647908	0.00132373	9.90011e-07	-0.0134	0.0253	0.5971
	rs1125112	A	C	0.00536362	0.00110922	1.29999e-06	-0.0088	0.0249	0.722099
	rs112520413	G	A	-0.0092714	0.00199285	3.29997e-06	-0.0228	0.04	0.5682
	rs113086489	T	C	-0.00487867	0.00103602	2.5e-06	0.0237	0.0242	0.3261
	rs113331826	C	T	-0.0176006	0.0033102	1.09999e-07	0.1328	0.0852	0.1191
	rs113481020	T	C	0.00708996	0.00153458	3.79997e-06	0.0135	0.0517	0.7941
	rs1154780	G	A	0.00536733	0.00104148	2.59998e-07	0.044	0.0242	0.0687306
	rs116229196	G	A	0.0155281	0.00328439	2.30001e-06	-0.0379	0.0573	0.5077
	rs11730046	G	C	-0.00536198	0.00109159	8.99995e-07	0.0257	0.0242	0.2895
	rs11984649	T	C	-0.00714242	0.00144288	7.39997e-07	-0.0068	0.0277	0.8047
	rs12026501	A	T	-0.00543994	0.0010374	1.6e-07	0.039	0.0236	0.0994993
	rs12089815	A	G	-0.00522808	0.00103192	4.09996e-07	-0.0039	0.0244	0.8716
	rs12137221	T	C	0.00634029	0.00123227	2.69998e-07	-0.0095	0.0287	0.740901
	rs12188246	G	A	0.0200127	0.00404659	7.59994e-07	0.0638	0.0833	0.4439
	rs12203592	T	C	0.0061399	0.00121983	4.79999e-07	-0.0312	0.071	0.660999
	rs12405972	T	G	-0.00806153	0.0010749	6.4003e-14	-0.0206	0.0247	0.4037
	rs12434850	T	G	0.00531597	0.00116136	4.70002e-06	-0.0047	0.0262	0.8583
	rs12447859	A	G	-0.0233944	0.00508642	4.20001e-06	0.0227	0.0512	0.6577
	rs12472263	G	A	-0.00558817	0.00112031	6.1e-07	0.0346	0.0241	0.1515
	rs12923476	A	G	-0.00686495	0.00117285	4.79999e-09	-0.0033	0.0287	0.9093
	rs12929503	C	T	-0.00493322	0.00104473	2.30001e-06	-0.0282	0.0238	0.2362
	rs13123903	T	C	0.00520107	0.00102369	3.79997e-07	0.0177	0.0236	0.4523
	rs13130893	G	A	0.00554041	0.00104098	1e-07	-0.0487	0.0258	0.0589698
	rs1323341	G	A	-0.00682946	0.00124268	3.89996e-08	0.0609	0.0271	0.0245397
	rs1371274	C	A	0.00719752	0.00148923	1.29999e-06	0.0522	0.0314	0.09579
	rs13749	C	T	-0.00677669	0.00141469	1.7e-06	-0.0124	0.0347	0.721601
	rs141450998	T	C	0.0179949	0.00375783	1.7e-06	-0.2363	0.105	0.02434
	rs142773666	G	C	0.0174273	0.0037039	2.5e-06	0.0652	0.0831	0.4327
	rs142969124	A	G	0.00789233	0.00167282	2.39999e-06	0.0135	0.044	0.758099
	rs144200291	A	G	-0.0220404	0.00438449	5e-07	0.0231	0.0828	0.7799
	rs145654384	T	C	-0.0137904	0.00293733	2.69998e-06	0.0659	0.0596	0.2692
	rs1563245	G	T	0.00513344	0.0010506	1e-06	-0.0122	0.0241	0.612901
	rs1565735	A	T	-0.00628992	0.00128341	9.49992e-07	-0.0282	0.0336	0.4025
	rs1569216	G	A	0.00549011	0.00108678	4.39997e-07	0.0035	0.0255	0.8922
	rs17078	G	A	-0.00668819	0.00128648	2e-07	-0.002	0.0275	0.9434
	rs17133347	T	C	-0.00909721	0.00170178	8.99995e-08	-0.0277	0.0263	0.2934
	rs17152193	C	T	0.00502517	0.00108713	3.79997e-06	-0.0074	0.0258	0.7751
	rs17343902	G	A	-0.0066933	0.00131134	3.29997e-07	-0.0265	0.0285	0.3528
	rs174375	G	C	-0.00583204	0.00110243	1.2e-07	0.0118	0.0244	0.6277
	rs174464	G	A	0.00549979	0.00117723	2.99999e-06	-0.0576	0.0281	0.0403803
	rs1958671	A	G	-0.00480842	0.00102688	2.80001e-06	0.0414	0.0238	0.0819106
	rs2183947	A	G	-0.00784343	0.00122528	1.5e-10	-0.0219	0.0282	0.4382
	rs2428019	A	C	0.00702278	0.0012016	5.1e-09	-0.0448	0.0278	0.1068
	rs254945	A	G	-0.00602309	0.00117007	2.59998e-07	0.0319	0.0271	0.239
	rs2624839	C	T	0.00536619	0.00103677	2.30001e-07	0.0036	0.0244	0.8838
	rs2693285	G	A	0.00549911	0.0010333	1e-07	0.011	0.0237	0.6434
	rs2724446	C	T	-0.00489522	0.00105389	3.40001e-06	-0.012	0.024	0.617101
	rs2804974	T	C	-0.0047697	0.00103092	3.69999e-06	-0.0234	0.0238	0.3258
	rs28847988	A	C	-0.00532426	0.00114345	3.2e-06	-0.0511	0.0243	0.0356098
	rs3115258	G	T	-0.00547787	0.0011178	9.59997e-07	0.0426	0.0273	0.1183
	rs322640	T	A	-0.00934483	0.00175751	1.09999e-07	0.0318	0.0391	0.4158
	rs34364357	T	A	-0.0144217	0.00281261	2.90001e-07	-0.2341	0.1076	0.0294897
	rs35566160	G	A	0.00637328	0.00116502	4.49997e-08	-0.0612	0.0272	0.0246201
	rs35837898	A	G	-0.00619434	0.00127624	1.2e-06	0.0429	0.0307	0.1616
	rs36072649	A	T	-0.00717316	0.00105655	1.10002e-11	-0.0409	0.0246	0.0966006
	rs3746259	G	A	-0.004925	0.00105478	2.99999e-06	-0.0292	0.0242	0.228
	rs3765562	G	C	0.00677946	0.00142299	1.89998e-06	-0.0151	0.0294	0.6065
	rs3796432	T	G	-0.00512073	0.00106712	1.6e-06	0.0015	0.0254	0.9527
	rs3851536	A	G	0.00497935	0.00106831	3.09999e-06	-0.0088	0.0242	0.7154
	rs38849	G	C	-0.00586428	0.00118388	7.29995e-07	-0.0059	0.0257	0.8187
	rs4144892	T	C	0.00518837	0.00105175	8.09991e-07	-0.0054	0.0246	0.8254
	rs4551449	T	C	-0.00778538	0.00144283	6.80002e-08	-0.0079	0.0267	0.7659
	rs4557199	C	T	-0.00703948	0.0015084	3.09999e-06	0.0085	0.0369	0.8184
	rs4865667	T	C	-0.00581087	0.00105303	3.40001e-08	-0.0252	0.0244	0.3019
	rs55741516	C	T	-0.00548761	0.00106986	2.90001e-07	-0.0025	0.0249	0.9193
	rs55876337	A	C	0.00674835	0.00126908	1.09999e-07	-0.0416	0.0323	0.1974
	rs56322375	T	G	0.00655095	0.00122725	9.40005e-08	-0.0442	0.0296	0.1349
	rs575030	C	T	0.00523469	0.00108335	1.40001e-06	-0.0058	0.0242	0.8115
	rs576982	T	C	-0.00933094	0.00122232	2.29985e-14	-0.0047	0.026	0.8566
	rs6011779	T	C	-0.00993868	0.00130401	2.49977e-14	0.0333	0.0274	0.2255
	rs602688	C	T	0.00563633	0.00117835	1.7e-06	-0.0783	0.031	0.0116099
	rs6064904	G	T	-0.00495518	0.0010647	3.29997e-06	0.0184	0.024	0.4432
	rs6120825	C	A	-0.0063233	0.00132538	1.79999e-06	0.0438	0.029	0.1309
	rs61958175	G	A	-0.0110428	0.00239938	4.20001e-06	-0.1556	0.064	0.0150501
	rs62259104	C	T	0.00957553	0.00181957	1.40001e-07	0.0917	0.052	0.0777804
	rs62419227	T	G	0.0109958	0.0023977	4.49997e-06	-0.0736	0.0559	0.1879
	rs62477310	C	T	-0.00577877	0.0010297	2e-08	-0.0016	0.0238	0.9468
	rs62540667	A	G	0.00800601	0.00173251	3.79997e-06	0.0501	0.044	0.2542
	rs6508145	A	G	-0.00634151	0.00130212	1.09999e-06	0.0048	0.03	0.872
	rs6669189	T	C	0.00499433	0.00104836	1.89998e-06	0.0253	0.0237	0.286
	rs6730303	C	G	0.00492736	0.00103406	1.89998e-06	0.0041	0.0238	0.8637
	rs6744328	G	A	0.00493907	0.00103043	1.6e-06	-0.02	0.024	0.4042
	rs68069111	A	C	0.0064092	0.00130653	9.29994e-07	-0.0702	0.0282	0.0126701
	rs68078869	G	T	0.00693597	0.00148409	2.99999e-06	0.0392	0.0411	0.3411
	rs6884109	G	A	0.0138916	0.00284822	1.09999e-06	-0.0293	0.0874	0.736999
	rs6944240	T	C	0.0111057	0.00230059	1.40001e-06	0.0553	0.0547	0.3122
	rs7002049	C	T	0.0075623	0.00124967	1.40001e-09	0.0058	0.0304	0.8487
	rs708414	G	A	0.00629717	0.00137412	4.60002e-06	0.0057	0.0336	0.8643
	rs7236339	A	G	0.00577439	0.00123035	2.69998e-06	-0.0042	0.0274	0.8771
	rs72646787	T	G	-0.00627455	0.00135733	3.79997e-06	-0.0076	0.0336	0.8219
	rs72733290	A	G	-0.00828539	0.00159654	2.1e-07	0.0219	0.0282	0.4363
	rs72783734	A	C	-0.00890138	0.00174027	3.09999e-07	-0.005	0.0449	0.9106
	rs72976447	T	G	0.0138487	0.00283988	1.09999e-06	0.0868	0.0744	0.2431
	rs73045259	A	C	0.00623077	0.00129726	1.6e-06	0.0307	0.0285	0.2815
	rs7386735	C	T	0.00554666	0.00110692	5.39995e-07	0.0118	0.0272	0.663001
	rs747863	T	C	-0.00715983	0.00145329	8.40001e-07	-0.0072	0.0287	0.8014
	rs74956912	A	G	-0.0104506	0.0020795	5e-07	0.0816	0.0671	0.2239
	rs7511894	C	T	-0.00493154	0.00102888	1.6e-06	-0.0039	0.0245	0.8747
	rs7541532	A	G	-0.00610862	0.00130718	2.99999e-06	-0.0083	0.0294	0.778599
	rs75596189	T	C	0.0120528	0.00164225	2.09991e-13	-0.1006	0.068	0.139
	rs75882518	C	T	-0.00707295	0.00151466	2.99999e-06	0.0247	0.0361	0.4948
	rs7740167	C	A	0.00760986	0.00157498	1.40001e-06	-0.0493	0.0351	0.1609
	rs78509373	C	T	0.00697416	0.00136943	3.50002e-07	0.0092	0.0269	0.7331
	rs7899608	T	C	0.0087823	0.00147053	2.30001e-09	-0.0017	0.0328	0.9578
	rs7909492	A	G	-0.00495804	0.00106452	3.2e-06	0.0151	0.0237	0.5246
	rs792458	G	T	-0.00581933	0.0011006	1.2e-07	-0.0429	0.0255	0.0929501
	rs876793	C	T	-0.00537022	0.00107559	5.99998e-07	0.0168	0.0268	0.5307
	rs9398964	A	G	0.00721685	0.00146635	8.60003e-07	0.0296	0.0326	0.3632
	rs9656060	T	C	-0.00893446	0.00180385	7.29995e-07	0.0141	0.0329	0.667
	Nitrogen oxides air pollution
	rs10094026	A	G	0.0150356	0.00307374	1e-06	0.0176	0.0376	0.6391
	rs10172295	A	G	-0.011327	0.0020994	6.80002e-08	0.0332	0.0242	0.1688
	rs10512199	C	G	0.0226395	0.00481583	2.59998e-06	0.0439	0.0802	0.584
	rs10515343	G	A	-0.0441969	0.00950358	3.29997e-06	0.1614	0.2019	0.4241
	rs10734177	C	A	-0.0100208	0.0021091	2e-06	0.0119	0.0237	0.613999
	rs10848647	G	A	-0.00999055	0.00209863	1.89998e-06	0.0102	0.024	0.6704
	rs10852602	A	C	0.0133403	0.00275738	1.29999e-06	-0.0446	0.0304	0.1421
	rs10983735	A	G	0.0138036	0.00285946	1.40001e-06	0.014	0.0396	0.724299
	rs11016225	G	A	-0.00973085	0.00210617	3.79997e-06	-0.0452	0.0246	0.0661805
	rs11049241	A	C	0.0137015	0.00265415	2.39999e-07	-0.0085	0.0351	0.8079
	rs115860766	T	C	0.0200101	0.00383693	1.79999e-07	-0.0707	0.0422	0.09378
	rs117878224	G	A	-0.0455208	0.00966778	2.5e-06	-0.5942	0.4206	0.1577
	rs118091313	A	G	0.0902796	0.0177794	3.79997e-07	-0.0211	0.0622	0.734301
	rs11855821	A	G	-0.0118372	0.00233568	4e-07	-0.0245	0.0289	0.397
	rs12089815	A	G	-0.0106176	0.00207925	3.29997e-07	-0.0039	0.0244	0.8716
	rs1217106	G	A	0.0145574	0.00251872	7.49998e-09	-0.0037	0.0303	0.902
	rs12203592	T	C	0.01937	0.00245674	3.19963e-15	-0.0312	0.071	0.660999
	rs12229183	A	C	0.0122616	0.00252522	1.2e-06	0.023	0.0284	0.4164
	rs12637852	T	C	-0.010474	0.00227847	4.30002e-06	0.03	0.0256	0.2404
	rs13017899	G	T	-0.0750258	0.0161527	3.40001e-06	0.0441	0.0659	0.5028
	rs1318845	C	T	-0.0141726	0.00259612	4.79999e-08	0.0197	0.0283	0.4846
	rs13421943	T	C	0.0142508	0.00310448	4.39997e-06	0.029	0.0378	0.4424
	rs13429081	T	A	0.0134535	0.00266115	4.30002e-07	0.0331	0.0287	0.2482
	rs139916	A	G	0.0114078	0.00240552	2.1e-06	0.0078	0.0288	0.786401
	rs144720952	G	A	0.0498804	0.00975627	3.2e-07	0.0068	0.1314	0.959
	rs1491722	G	A	-0.0101317	0.00219621	4e-06	0.0458	0.025	0.06663
	rs17183854	G	T	-0.0479436	0.0090906	1.29999e-07	0.0306	0.0653	0.639699
	rs17183866	G	A	-0.0141996	0.00301444	2.5e-06	-0.0341	0.0371	0.3587
	rs17513184	T	C	-0.0199381	0.00385523	2.30001e-07	-0.007	0.0428	0.8692
	rs17657881	C	T	-0.036717	0.00779334	2.5e-06	-0.0899	0.0943	0.3405
	rs1876281	T	C	-0.0098003	0.0021248	4e-06	-0.0452	0.0241	0.0604199
	rs1897405	T	A	0.0103989	0.00220355	2.39999e-06	0.0201	0.0258	0.4358
	rs1960195	G	A	0.0180017	0.00371351	1.2e-06	-0.016	0.0372	0.667699
	rs2058582	G	A	0.0105412	0.00225817	2.99999e-06	-0.0068	0.0258	0.790901
	rs27152	T	C	-0.0118668	0.00221054	8e-08	-0.0274	0.0247	0.2687
	rs272086	A	G	0.0107522	0.00232792	3.89996e-06	-0.0262	0.0244	0.2844
	rs2838761	G	A	0.0148075	0.00307066	1.40001e-06	-0.0075	0.0335	0.8222
	rs28421715	T	A	0.0195382	0.00417891	2.90001e-06	0.0744	0.0398	0.06142
	rs329177	A	G	0.0108766	0.00217897	5.99998e-07	-0.0054	0.0245	0.8265
	rs34969378	A	G	-0.011321	0.00222498	3.59998e-07	0.0639	0.028	0.0222101
	rs35233950	T	C	-0.0113409	0.00242635	2.99999e-06	0.0088	0.0265	0.7415
	rs3740390	T	C	0.0201657	0.00381085	1.2e-07	-0.0648	0.0423	0.1254
	rs4686547	G	T	0.0106333	0.00220493	1.40001e-06	2e-04	0.025	0.9949
	rs4721275	T	C	-0.0263835	0.00538109	9.40005e-07	-0.0131	0.1212	0.9142
	rs4838594	C	T	0.0114893	0.00243366	2.30001e-06	-0.0209	0.0278	0.4535
	rs55974805	T	C	-0.0112793	0.00239879	2.59998e-06	0.0262	0.0257	0.3065
	rs58824859	C	A	0.0108149	0.00221233	1e-06	-0.0257	0.0242	0.2881
	rs62119705	T	C	0.0101454	0.00217592	3.09999e-06	0.0148	0.0242	0.539699
	rs62459096	T	G	-0.0213039	0.00442163	1.40001e-06	-0.0186	0.0443	0.675
	rs62484669	A	G	0.0160514	0.0034763	3.89996e-06	0.0382	0.046	0.4066
	rs6749467	A	G	-0.0116612	0.00209584	2.59998e-08	0.005	0.0241	0.8349
	rs6960011	G	A	-0.010116	0.00218438	3.59998e-06	-0.0389	0.0243	0.109
	rs7169086	T	C	-0.0111219	0.00242923	4.70002e-06	-0.028	0.0333	0.4019
	rs72642437	T	C	0.0905396	0.0185051	9.90011e-07	-0.0248	0.0486	0.6102
	rs72654155	T	C	0.0132622	0.00285461	3.40001e-06	0.0151	0.0324	0.6401
	rs72655898	G	A	-0.0114916	0.00230233	5.99998e-07	-0.0598	0.0257	0.0200498
	rs72808024	C	A	-0.0170289	0.00290612	4.60002e-09	0.0332	0.0345	0.3361
	rs73085844	G	T	-0.033113	0.00653471	4e-07	-0.0147	0.0658	0.8229
	rs74251463	C	G	0.020564	0.00444855	3.79997e-06	-0.0224	0.0388	0.5637
	rs74957515	G	C	0.0157546	0.00313862	5.19996e-07	-0.0554	0.0368	0.1317
	rs7514956	C	A	-0.0146107	0.00265248	3.59998e-08	-0.0605	0.029	0.03679
	rs7519873	G	A	-0.0112386	0.00238564	2.5e-06	-0.0113	0.0267	0.6715
	rs77039956	G	T	0.0274031	0.00588163	3.2e-06	-0.0755	0.0939	0.421
	rs77160823	C	T	-0.0174092	0.00374266	3.29997e-06	0.0236	0.0401	0.5565
	rs77205736	T	C	0.0132649	0.00231459	1e-08	0.0483	0.0354	0.1716
	rs77255816	T	C	0.0299054	0.00547093	4.60002e-08	-0.0084	0.1232	0.9456
	rs7776279	A	G	0.0116503	0.00229231	3.69999e-07	0.0118	0.0276	0.670199
	rs78379279	C	T	-0.0344152	0.00716928	1.6e-06	-0.0453	0.1004	0.6517
	rs78539764	C	T	-0.0301665	0.00632312	1.79999e-06	0.0356	0.0997	0.7208
	rs78969252	G	A	-0.0376404	0.00812597	3.59998e-06	0.0295	0.0671	0.6603
	rs7910200	T	C	-0.0104209	0.00208943	6.1e-07	0.0437	0.0242	0.0707294
	rs80347400	G	A	0.0134097	0.00291145	4.09996e-06	0.0379	0.0309	0.2192
	rs8614	A	C	0.0139093	0.00267704	2e-07	-0.0173	0.033	0.599799
	rs9495443	C	A	-0.0109825	0.00221464	7.10003e-07	-0.0023	0.0243	0.9252
	Workplace full of chemical or other fumes: Often
	rs11152898	T	C	0.0133243	0.00285812	3.13726e-06	0.2293	0.0942	0.0148898
	rs114004926	C	T	0.0102596	0.00224411	4.84206e-06	0.0659	0.0459	0.1508
	rs11541226	T	C	0.0318876	0.00678228	2.58523e-06	0.1395	0.0973	0.1518
	rs116989446	G	A	0.0221122	0.00484032	4.92278e-06	-0.0086	0.0872	0.921
	rs147938850	A	G	0.028349	0.00548238	2.33443e-07	0.0148	0.1889	0.9375
	rs149479176	G	A	0.022187	0.00482375	4.24033e-06	0.0267	0.1122	0.8117
	rs191267411	A	G	0.0338227	0.00730095	3.61543e-06	0.0747	0.0902	0.4081
	rs2111598	A	G	0.009877	0.00202707	1.10362e-06	0.0192	0.0572	0.7376
	rs3910785	T	C	-0.00580354	0.00123755	2.74208e-06	-0.0122	0.0258	0.6369
	rs4822161	C	A	-0.00573539	0.00121085	2.17601e-06	6e-04	0.0238	0.9799
	rs56015702	C	T	-0.00568506	0.00121706	2.99972e-06	-0.0465	0.0258	0.0714908
	rs56016740	G	A	-0.00611702	0.00127135	1.501e-06	0.0359	0.0313	0.2524
	rs584382	A	G	0.00625817	0.00122427	3.19838e-07	0.0096	0.0243	0.6937
	rs6085188	G	T	0.00627405	0.00136197	4.09855e-06	0.0111	0.0305	0.7147
	rs661798	G	A	-0.00553476	0.00118207	2.84158e-06	-0.028	0.0237	0.2378
	rs72782884	G	T	0.0212289	0.0045491	3.06634e-06	0.0766	0.1807	0.6718
	rs72827531	C	G	0.0157474	0.00343329	4.50962e-06	0.0076	0.06	0.8994
	rs7642764	G	C	0.00577704	0.00125614	4.2505e-06	0.0178	0.0283	0.5285
	rs78139724	G	T	0.0112902	0.00245067	4.09129e-06	0.035	0.0416	0.3999
	rs9513232	T	A	0.0186312	0.00364773	3.26941e-07	0.036	0.0639	0.5732
	Heating type(s) in home: Oil (kerosene) central heating
	rs11807906	C	A	-0.00360783	0.000778185	3.50002e-06	0.0214	0.0331	0.517001
	rs2041190	A	G	0.00272575	0.000588649	3.59998e-06	0.0035	0.0238	0.8824
	rs2267550	C	T	0.00409081	0.000810934	4.49997e-07	-0.0644	0.0331	0.0518501
	rs2962443	C	T	-0.00384417	0.000782796	9.09997e-07	0.0375	0.0331	0.2577
	rs62245827	T	C	0.00397019	0.00084011	2.30001e-06	0.0594	0.0332	0.0740696
	rs72975516	C	T	-0.00349872	0.000746741	2.80001e-06	-0.0452	0.0315	0.1512
	rs79667557	A	G	-0.00372697	0.000799414	3.09999e-06	-0.0264	0.0324	0.4144
	Worked with pesticides: Sometimes
	rs11232203	G	C	0.00462179	0.000992565	3.22233e-06	0.0258	0.014	0.5873
	rs11645116	G	A	0.0187754	0.00381083	8.37144e-07	0.3545	-0.3697	0.297
	rs117765824	C	G	0.0210462	0.00445851	2.35673e-06	0.1036	-0.0891	0.3899
	rs12428197	G	A	0.00446711	0.000959682	3.24788e-06	0.027	0.0038	0.8873
	rs1454075	T	C	0.00413947	0.000900428	4.28746e-06	0.0239	0.0198	0.4094
	rs148629457	A	G	0.020806	0.00454724	4.75686e-06	0.1452	0.0056	0.9694
	rs187115466	T	C	0.0367439	0.0078874	3.18897e-06	0.2721	0.5279	0.0523504
	rs348800	G	A	-0.00568905	0.00120278	2.24937e-06	0.0323	0.0388	0.2299
	rs4894099	C	T	-0.00437504	0.00093092	2.60952e-06	0.0253	4e-04	0.9876
	rs505366	A	G	-0.00987405	0.00208445	2.1723e-06	0.0874	-0.0909	0.2983
	rs524625	A	G	-0.0049684	0.00104026	1.78995e-06	0.0292	-0.0105	0.718701
	rs55991849	A	G	0.0104852	0.00215606	1.15752e-06	0.086	-0.0872	0.3109
	rs59352967	C	G	0.00620778	0.00133174	3.1455e-06	0.0467	-0.0105	0.8225
	rs738565	G	A	-0.00449512	0.000928643	1.29715e-06	0.0239	-0.0118	0.6205
	rs7552153	G	A	0.0117791	0.0022255	1.20756e-07	0.0549	-0.0246	0.6534
	rs77063121	A	G	0.0156559	0.00318121	8.60954e-07	0.1339	0.151	0.2597
	rs79363554	C	T	0.0107052	0.00226496	2.28834e-06	0.0648	0.0128	0.844
	Workplace very noisy: Often
	rs11598657	T	C	0.00927182	0.00200381	3.71347e-06	-0.0149	0.0254	0.5575
	rs11710779	A	G	-0.0123464	0.00253018	1.06458e-06	-0.0307	0.0279	0.2701
	rs12189679	A	G	-0.00895682	0.00184866	1.268e-06	0.0211	0.0245	0.3889
	rs12657208	T	G	0.0136482	0.00286676	1.93063e-06	0.0167	0.0525	0.750501
	rs1412387	A	G	-0.0226891	0.00447196	3.91048e-07	0.0983	0.075	0.1899
	rs143091173	C	T	0.0127435	0.00279044	4.9577e-06	0.0213	0.0298	0.4759
	rs2777523	C	T	0.014239	0.00294031	1.28313e-06	-0.0089	0.0319	0.7792
	rs2889678	T	C	-0.00892229	0.00194716	4.60713e-06	0.0072	0.024	0.7625
	rs3826644	C	T	-0.0152787	0.0031952	1.7402e-06	-0.0038	0.0317	0.9041
	rs4648319	A	G	0.0124795	0.00255453	1.03483e-06	0.0706	0.0297	0.0173301
	rs4667368	G	A	-0.0308891	0.00674958	4.73555e-06	-0.0478	0.0574	0.4045
	rs7085297	T	C	0.0105839	0.00218826	1.32233e-06	-0.0205	0.0269	0.4458
	rs74403826	A	G	-0.01472	0.00315299	3.03697e-06	-0.0747	0.0411	0.0692197
	rs76060179	T	C	0.0331721	0.00610223	5.46097e-08	0.0599	0.0629	0.3406
	rs76094600	T	C	0.0245449	0.00497452	8.06548e-07	-0.0478	0.0463	0.3018
	rs77899002	T	C	0.019828	0.00433109	4.69937e-06	-0.12	0.0839	0.1528
	rs80302839	T	C	0.0232878	0.0045908	3.9298e-07	-0.0721	0.0897	0.4218
	PRE
	Particulate matter air pollution (pm2.5)
	rs10961167	A	G	-0.0193433	0.00406633	2e-06	-0.0268	0.0628	0.6694
	rs11042316	A	G	-0.0130416	0.00249815	1.79999e-07	0.0169	0.0486	0.7274
	rs114708313	T	A	0.024558	0.00447797	4.20001e-08	0.0156	0.0556	0.779399
	rs11610713	T	A	0.0379698	0.00806561	2.5e-06	-0.113	0.1053	0.2831
	rs116925111	G	T	0.0533208	0.0108609	9.09997e-07	0.0506	0.1259	0.6876
	rs117878224	G	A	-0.0480395	0.0100662	1.79999e-06	0.0206	0.208	0.9211
	rs1182891	T	G	0.0127384	0.0027732	4.39997e-06	-0.0524	0.038	0.1681
	rs11855821	A	G	-0.0126249	0.00243151	2.1e-07	-0.0132	0.0505	0.794301
	rs12133063	A	C	0.0104397	0.00226473	4e-06	0.0574	0.0292	0.0492006
	rs1217106	G	A	0.012725	0.00262039	1.2e-06	0.0129	0.0371	0.7289
	rs12203592	T	C	0.0216661	0.00259111	6.20012e-17	-0.0276	0.122	0.821
	rs12812511	G	A	0.0111409	0.00239094	3.2e-06	-0.0156	0.0496	0.7533
	rs13035717	T	A	-0.0130553	0.00284989	4.60002e-06	-0.0284	0.0353	0.4211
	rs1318845	C	T	-0.0139685	0.0026994	2.30001e-07	-0.0029	0.0339	0.9313
	rs13429081	T	A	0.0136465	0.00277736	8.9e-07	0.0436	0.0358	0.2237
	rs1372504	A	G	0.0122914	0.00221931	3.09999e-08	0.0075	0.0296	0.799
	rs1537371	A	C	0.0123705	0.00214859	8.50002e-09	-0.0049	0.0287	0.8658
	rs16957755	C	T	0.0216856	0.00438434	7.59994e-07	-0.0508	0.0582	0.3832
	rs17070492	G	C	0.0168879	0.00361675	2.99999e-06	0.0407	0.0471	0.3874
	rs17103928	A	C	-0.0139275	0.00300906	3.69999e-06	-0.0119	0.0415	0.7742
	rs17183854	G	T	-0.0434289	0.00942022	4e-06	-0.0694	0.0973	0.4753
	rs17657881	C	T	-0.0371072	0.00804635	4e-06	0.0217	0.1193	0.8558
	rs2141531	G	T	-0.0114166	0.00235647	1.29999e-06	0.0639	0.0322	0.0472302
	rs2292156	T	G	0.0146809	0.0028777	3.40001e-07	-0.0579	0.036	0.1084
	rs27152	T	C	-0.0107288	0.00230502	3.2e-06	-0.0087	0.0302	0.773701
	rs35703574	A	G	-0.0246758	0.00534513	3.89996e-06	0.1121	0.0772	0.1465
	rs4854523	G	A	0.0134447	0.0028931	3.40001e-06	0.0472	0.0371	0.2035
	rs487230	G	A	-0.0116357	0.00251245	3.59998e-06	-0.0089	0.0345	0.7957
	rs56068671	T	G	-0.0181851	0.00392582	3.59998e-06	0.0118	0.0431	0.784
	rs58824859	C	A	0.0120084	0.00230502	1.89998e-07	-0.0088	0.0303	0.7722
	rs6134106	A	C	0.0544302	0.011897	4.79999e-06	-0.0901	0.0701	0.1986
	rs62119705	T	C	0.0111347	0.00226543	8.9e-07	-0.0154	0.0296	0.6037
	rs62180462	A	G	-0.0351148	0.00762753	4.20001e-06	-0.1673	0.1291	0.1949
	rs62368672	C	T	-0.0181174	0.00392946	4e-06	-0.0507	0.0633	0.423
	rs62484669	A	G	0.0178158	0.00362056	8.60003e-07	-0.0963	0.0745	0.1957
	rs6432776	C	T	0.0114362	0.00238615	1.6e-06	0.0141	0.0325	0.6656
	rs6547952	G	T	-0.0110872	0.00228323	1.2e-06	-0.0712	0.0302	0.0183802
	rs6749467	A	G	-0.0123919	0.00218282	1.40001e-08	-0.0211	0.0295	0.4751
	rs6960011	G	A	-0.0105236	0.00227496	3.69999e-06	-0.0546	0.0305	0.0732605
	rs718059	A	G	-0.0135133	0.00294347	4.39997e-06	-0.0505	0.0393	0.1984
	rs72642437	T	C	0.113396	0.019135	3.09999e-09	-0.0433	0.0613	0.4799
	rs72655898	G	A	-0.0113177	0.00239801	2.39999e-06	0.0409	0.0324	0.2069
	rs72700006	C	T	0.02003	0.00424579	2.39999e-06	0.0938	0.0532	0.0779992
	rs72808024	C	A	-0.0160909	0.00302016	9.90011e-08	0.1582	0.0412	0.000125401
	rs7514956	C	A	-0.0129805	0.00276012	2.59998e-06	-0.0944	0.0371	0.0109701
	rs7573056	C	A	-0.0114094	0.00217008	1.5e-07	0.0099	0.0287	0.7298
	rs77205736	T	C	0.0135219	0.00241312	2.1e-08	0.0449	0.0364	0.2172
	rs77255816	T	C	0.0313937	0.00572778	4.20001e-08	0.0891	0.1026	0.385
	rs7776279	A	G	0.0109471	0.00238522	4.39997e-06	0.0216	0.034	0.5259
	rs78230389	G	A	-0.0467891	0.00948467	8.09991e-07	-0.2143	0.1831	0.2419
	rs78467598	G	C	-0.0380022	0.00768566	7.59994e-07	-0.1195	0.1169	0.3066
	rs78539764	C	T	-0.0335181	0.0065901	3.69999e-07	-0.1824	0.1073	0.0891292
	rs80123875	T	G	-0.0187398	0.00386726	1.29999e-06	0.0114	0.0541	0.8328
	rs8614	A	C	0.0130804	0.00278984	2.80001e-06	-0.0573	0.0368	0.1193
	rs9260734	A	G	0.0139827	0.0029999	3.09999e-06	-0.0485	0.0405	0.2302
	rs9644485	C	T	0.00986771	0.00215925	4.90004e-06	0.0138	0.029	0.634501
	rs987204	A	G	0.0102987	0.00216741	2e-06	0.0371	0.029	0.2005
	Particulate matter air pollution (pm10)
	rs10961167	A	G	-0.0193433	0.00406633	2e-06	-0.0268	0.0628	0.6694
	rs11042316	A	G	-0.0130416	0.00249815	1.79999e-07	0.0169	0.0486	0.7274
	rs114708313	T	A	0.024558	0.00447797	4.20001e-08	0.0156	0.0556	0.779399
	rs11610713	T	A	0.0379698	0.00806561	2.5e-06	-0.113	0.1053	0.2831
	rs116925111	G	T	0.0533208	0.0108609	9.09997e-07	0.0506	0.1259	0.6876
	rs117878224	G	A	-0.0480395	0.0100662	1.79999e-06	0.0206	0.208	0.9211
	rs1182891	T	G	0.0127384	0.0027732	4.39997e-06	-0.0524	0.038	0.1681
	rs11855821	A	G	-0.0126249	0.00243151	2.1e-07	-0.0132	0.0505	0.794301
	rs12133063	A	C	0.0104397	0.00226473	4e-06	0.0574	0.0292	0.0492006
	rs1217106	G	A	0.012725	0.00262039	1.2e-06	0.0129	0.0371	0.7289
	rs12203592	T	C	0.0216661	0.00259111	6.20012e-17	-0.0276	0.122	0.821
	rs12812511	G	A	0.0111409	0.00239094	3.2e-06	-0.0156	0.0496	0.7533
	rs13035717	T	A	-0.0130553	0.00284989	4.60002e-06	-0.0284	0.0353	0.4211
	rs1318845	C	T	-0.0139685	0.0026994	2.30001e-07	-0.0029	0.0339	0.9313
	rs13429081	T	A	0.0136465	0.00277736	8.9e-07	0.0436	0.0358	0.2237
	rs1372504	A	G	0.0122914	0.00221931	3.09999e-08	0.0075	0.0296	0.799
	rs1537371	A	C	0.0123705	0.00214859	8.50002e-09	-0.0049	0.0287	0.8658
	rs16957755	C	T	0.0216856	0.00438434	7.59994e-07	-0.0508	0.0582	0.3832
	rs17070492	G	C	0.0168879	0.00361675	2.99999e-06	0.0407	0.0471	0.3874
	rs17103928	A	C	-0.0139275	0.00300906	3.69999e-06	-0.0119	0.0415	0.7742
	rs17183854	G	T	-0.0434289	0.00942022	4e-06	-0.0694	0.0973	0.4753
	rs17657881	C	T	-0.0371072	0.00804635	4e-06	0.0217	0.1193	0.8558
	rs2141531	G	T	-0.0114166	0.00235647	1.29999e-06	0.0639	0.0322	0.0472302
	rs2292156	T	G	0.0146809	0.0028777	3.40001e-07	-0.0579	0.036	0.1084
	rs27152	T	C	-0.0107288	0.00230502	3.2e-06	-0.0087	0.0302	0.773701
	rs35703574	A	G	-0.0246758	0.00534513	3.89996e-06	0.1121	0.0772	0.1465
	rs4854523	G	A	0.0134447	0.0028931	3.40001e-06	0.0472	0.0371	0.2035
	rs487230	G	A	-0.0116357	0.00251245	3.59998e-06	-0.0089	0.0345	0.7957
	rs56068671	T	G	-0.0181851	0.00392582	3.59998e-06	0.0118	0.0431	0.784
	rs58824859	C	A	0.0120084	0.00230502	1.89998e-07	-0.0088	0.0303	0.7722
	rs6134106	A	C	0.0544302	0.011897	4.79999e-06	-0.0901	0.0701	0.1986
	rs62119705	T	C	0.0111347	0.00226543	8.9e-07	-0.0154	0.0296	0.6037
	rs62180462	A	G	-0.0351148	0.00762753	4.20001e-06	-0.1673	0.1291	0.1949
	rs62368672	C	T	-0.0181174	0.00392946	4e-06	-0.0507	0.0633	0.423
	rs62484669	A	G	0.0178158	0.00362056	8.60003e-07	-0.0963	0.0745	0.1957
	rs6432776	C	T	0.0114362	0.00238615	1.6e-06	0.0141	0.0325	0.6656
	rs6547952	G	T	-0.0110872	0.00228323	1.2e-06	-0.0712	0.0302	0.0183802
	rs6749467	A	G	-0.0123919	0.00218282	1.40001e-08	-0.0211	0.0295	0.4751
	rs6960011	G	A	-0.0105236	0.00227496	3.69999e-06	-0.0546	0.0305	0.0732605
	rs718059	A	G	-0.0135133	0.00294347	4.39997e-06	-0.0505	0.0393	0.1984
	rs72642437	T	C	0.113396	0.019135	3.09999e-09	-0.0433	0.0613	0.4799
	rs72655898	G	A	-0.0113177	0.00239801	2.39999e-06	0.0409	0.0324	0.2069
	rs72700006	C	T	0.02003	0.00424579	2.39999e-06	0.0938	0.0532	0.0779992
	rs72808024	C	A	-0.0160909	0.00302016	9.90011e-08	0.1582	0.0412	0.000125401
	rs7514956	C	A	-0.0129805	0.00276012	2.59998e-06	-0.0944	0.0371	0.0109701
	rs7573056	C	A	-0.0114094	0.00217008	1.5e-07	0.0099	0.0287	0.7298
	rs77205736	T	C	0.0135219	0.00241312	2.1e-08	0.0449	0.0364	0.2172
	rs77255816	T	C	0.0313937	0.00572778	4.20001e-08	0.0891	0.1026	0.385
	rs7776279	A	G	0.0109471	0.00238522	4.39997e-06	0.0216	0.034	0.5259
	rs78230389	G	A	-0.0467891	0.00948467	8.09991e-07	-0.2143	0.1831	0.2419
	rs78467598	G	C	-0.0380022	0.00768566	7.59994e-07	-0.1195	0.1169	0.3066
	rs78539764	C	T	-0.0335181	0.0065901	3.69999e-07	-0.1824	0.1073	0.0891292
	rs80123875	T	G	-0.0187398	0.00386726	1.29999e-06	0.0114	0.0541	0.8328
	rs8614	A	C	0.0130804	0.00278984	2.80001e-06	-0.0573	0.0368	0.1193
	rs9260734	A	G	0.0139827	0.0029999	3.09999e-06	-0.0485	0.0405	0.2302
	rs9644485	C	T	0.00986771	0.00215925	4.90004e-06	0.0138	0.029	0.634501
	rs987204	A	G	0.0102987	0.00216741	2e-06	0.0371	0.029	0.2005
	Gas or solid-fuel cooking/heating: An open solid fuel fire that you use regularly in winter time
	rs10033647	C	T	-0.00418015	0.000901834	3.59998e-06	0.0233	0.0387	0.5471
	rs10117522	T	C	-0.00306148	0.000629255	1.09999e-06	0.0028	0.0301	0.9263
	rs10181619	C	T	0.00322129	0.000703256	4.60002e-06	-0.0131	0.0363	0.719
	rs10520216	T	C	0.00575342	0.00120434	1.79999e-06	-0.0732	0.0685	0.2854
	rs10954772	C	T	0.00301147	0.000639641	2.5e-06	-0.0115	0.0326	0.7257
	rs111810409	T	C	-0.0150086	0.00319104	2.59998e-06	-0.1262	0.1477	0.3928
	rs111999787	G	A	0.00566845	0.00123191	4.20001e-06	0.0294	0.053	0.5797
	rs114400478	T	C	0.00838631	0.00181628	3.89996e-06	-0.2456	0.1054	0.0198098
	rs115909786	C	T	0.00648763	0.00141936	4.90004e-06	-0.0624	0.0632	0.3235
	rs117240673	C	T	-0.0148555	0.00313801	2.19999e-06	0.1238	0.0831	0.1364
	rs11742752	T	C	0.00400573	0.000739693	6.1e-08	-0.0296	0.0331	0.3722
	rs1196655	T	C	-0.00335813	0.000704973	1.89998e-06	0.0403	0.0366	0.2707
	rs12737413	G	A	-0.00539002	0.00116903	4e-06	-0.0281	0.0583	0.6293
	rs13092660	A	G	0.0053973	0.00106704	4.20001e-07	0.0043	0.0712	0.9516
	rs13150434	A	G	-0.00308371	0.00059452	2.1e-07	-0.0219	0.0286	0.4431
	rs139719145	T	C	0.00994459	0.00214186	3.40001e-06	0.1212	0.1256	0.3349
	rs146836137	T	G	0.0123107	0.00261504	2.5e-06	0.0146	0.1772	0.9342
	rs150405067	T	C	0.00729148	0.00157819	3.79997e-06	0.0733	0.0878	0.4039
	rs1572343	C	T	0.00302153	0.0006174	9.90011e-07	0.0492	0.0299	0.0996208
	rs17544947	G	T	0.00322689	0.000684004	2.39999e-06	0.0056	0.0355	0.8738
	rs17627296	A	G	0.00354581	0.000762044	3.29997e-06	0.0147	0.0372	0.692599
	rs17636359	C	T	0.00395817	0.00085765	3.89996e-06	-0.0882	0.0376	0.0188699
	rs177404	C	G	-0.00308512	0.000659532	2.90001e-06	-0.0469	0.0481	0.3295
	rs185605128	A	G	-0.0137209	0.00297463	4e-06	-0.0142	0.1045	0.8923
	rs2070729	A	C	-0.00275723	0.000594443	3.50002e-06	0.0447	0.0288	0.1204
	rs2269920	C	A	-0.00315577	0.00064067	8.40001e-07	-0.014	0.0315	0.6562
	rs2301696	C	G	0.00298989	0.000654038	4.79999e-06	0.068	0.0419	0.1046
	rs2409665	C	G	-0.00272445	0.0005965	4.90004e-06	-0.0211	0.0308	0.4922
	rs2712502	A	G	-0.00294776	0.00061686	1.79999e-06	0.0294	0.0297	0.3225
	rs281300	G	A	0.00401052	0.000871057	4.09996e-06	0.0756	0.0446	0.0899104
	rs2882589	A	G	0.00306138	0.000595843	2.80001e-07	-0.0382	0.029	0.1877
	rs4265116	T	G	-0.00439512	0.000867765	4.09996e-07	-0.1021	0.0422	0.01556
	rs4678914	G	T	0.00287705	0.000615613	2.99999e-06	-0.0357	0.0291	0.2195
	rs4730110	C	T	-0.00285751	0.000598312	1.79999e-06	0.0299	0.0286	0.2962
	rs481223	T	C	0.0034297	0.000709506	1.29999e-06	0.0242	0.0338	0.4745
	rs4954405	C	T	0.00349678	0.000753407	3.50002e-06	0.025	0.0348	0.473301
	rs5009257	A	C	-0.00364764	0.000628186	6.4e-09	0.022	0.0331	0.5073
	rs551708	C	T	0.00330797	0.000632712	1.7e-07	-0.0091	0.0305	0.765799
	rs55761735	T	C	0.0110748	0.00212493	1.89998e-07	0.0519	0.1132	0.6462
	rs621205	C	T	-0.00371864	0.000799192	3.29997e-06	-0.022	0.036	0.54
	rs62520885	A	G	-0.00443487	0.000969605	4.79999e-06	-0.0163	0.0474	0.7302
	rs67980953	C	T	0.00280189	0.000600671	3.09999e-06	-0.0076	0.0287	0.7921
	rs704251	T	A	0.00276334	0.000590625	2.90001e-06	0.0034	0.0296	0.9091
	rs7172170	T	C	0.00287819	0.000595227	1.29999e-06	0.0262	0.0289	0.3655
	rs72730525	A	G	0.00499715	0.0010683	2.90001e-06	0.1221	0.0503	0.0151702
	rs72974997	T	C	0.00907591	0.00189863	1.79999e-06	0.0537	0.082	0.5129
	rs7784766	A	G	0.00337326	0.000676569	6.19998e-07	0.0483	0.0324	0.1363
	rs78574660	G	C	0.00712101	0.00155835	4.90004e-06	0.0935	0.08	0.2423
	rs79664278	A	G	-0.00826033	0.0015842	1.79999e-07	-0.0334	0.0788	0.672
	rs80158060	T	C	-0.00609463	0.00128957	2.30001e-06	-0.058	0.0659	0.3788
	rs9366651	T	G	0.00290491	0.000592501	9.40005e-07	-0.0304	0.0304	0.3181
	Maternal smoking around birth
	rs10091451	T	A	-0.00504151	0.00103015	9.90011e-07	-0.0065	0.0285	0.8194
	rs10094824	C	T	0.00539346	0.00116714	3.79997e-06	-0.0307	0.0317	0.3335
	rs10135248	C	T	-0.00549105	0.00105974	2.19999e-07	0.041	0.0307	0.1824
	rs10226228	G	A	0.00737506	0.00106298	4.00037e-12	-0.0184	0.0305	0.5467
	rs1040151	G	A	0.00647908	0.00132373	9.90011e-07	-0.0472	0.0335	0.1592
	rs1125112	A	C	0.00536362	0.00110922	1.29999e-06	-0.0225	0.0314	0.4734
	rs112520413	G	A	-0.0092714	0.00199285	3.29997e-06	-0.0044	0.0533	0.9342
	rs113086489	T	C	-0.00487867	0.00103602	2.5e-06	0.0089	0.0304	0.7703
	rs113331826	C	T	-0.0176006	0.0033102	1.09999e-07	-0.0202	0.1028	0.844
	rs113481020	T	C	0.00708996	0.00153458	3.79997e-06	-0.0168	0.0514	0.742899
	rs1154780	G	A	0.00536733	0.00104148	2.59998e-07	0.0529	0.0289	0.0671398
	rs116229196	G	A	0.0155281	0.00328439	2.30001e-06	0.0765	0.08	0.3386
	rs11730046	G	C	-0.00536198	0.00109159	8.99995e-07	-0.0045	0.0297	0.8798
	rs11984649	T	C	-0.00714242	0.00144288	7.39997e-07	0.0287	0.0358	0.424
	rs12026501	A	T	-0.00543994	0.0010374	1.6e-07	-0.006	0.0456	0.8954
	rs12089815	A	G	-0.00522808	0.00103192	4.09996e-07	-0.0459	0.029	0.1135
	rs12137221	T	C	0.00634029	0.00123227	2.69998e-07	0.0108	0.0337	0.749
	rs12188246	G	A	0.0200127	0.00404659	7.59994e-07	0.0938	0.1111	0.3987
	rs12203592	T	C	0.0061399	0.00121983	4.79999e-07	-0.0276	0.122	0.821
	rs12405972	T	G	-0.00806153	0.0010749	6.4003e-14	0.0101	0.03	0.737099
	rs12434850	T	G	0.00531597	0.00116136	4.70002e-06	0.0354	0.0327	0.2797
	rs12447859	A	G	-0.0233944	0.00508642	4.20001e-06	0.0433	0.0661	0.5119
	rs12472263	G	A	-0.00558817	0.00112031	6.1e-07	-0.0062	0.0314	0.8424
	rs12923476	A	G	-0.00686495	0.00117285	4.79999e-09	0.0189	0.0345	0.5836
	rs12929503	C	T	-0.00493322	0.00104473	2.30001e-06	-0.0568	0.0432	0.1886
	rs13123903	T	C	0.00520107	0.00102369	3.79997e-07	0.0112	0.0285	0.6934
	rs13130893	G	A	0.00554041	0.00104098	1e-07	-0.032	0.0298	0.283
	rs1323341	G	A	-0.00682946	0.00124268	3.89996e-08	0.0795	0.0339	0.0190301
	rs1371274	C	A	0.00719752	0.00148923	1.29999e-06	0.0568	0.0411	0.1672
	rs13749	C	T	-0.00677669	0.00141469	1.7e-06	0.0452	0.0395	0.2529
	rs141450998	T	C	0.0179949	0.00375783	1.7e-06	-0.1544	0.1205	0.2
	rs142773666	G	C	0.0174273	0.0037039	2.5e-06	0.0688	0.1061	0.517001
	rs142969124	A	G	0.00789233	0.00167282	2.39999e-06	0.0012	0.0526	0.9819
	rs144200291	A	G	-0.0220404	0.00438449	5e-07	-0.0058	0.1127	0.959
	rs145654384	T	C	-0.0137904	0.00293733	2.69998e-06	0.0586	0.079	0.4581
	rs1563245	G	T	0.00513344	0.0010506	1e-06	-0.0466	0.03	0.12
	rs1565735	A	T	-0.00628992	0.00128341	9.49992e-07	0.0288	0.037	0.4369
	rs1569216	G	A	0.00549011	0.00108678	4.39997e-07	-0.024	0.0302	0.4257
	rs17078	G	A	-0.00668819	0.00128648	2e-07	-0.0419	0.0358	0.2415
	rs17133347	T	C	-0.00909721	0.00170178	8.99995e-08	-0.0178	0.0352	0.6144
	rs17152193	C	T	0.00502517	0.00108713	3.79997e-06	-0.0403	0.0302	0.1825
	rs17343902	G	A	-0.0066933	0.00131134	3.29997e-07	-0.0304	0.0368	0.4083
	rs174375	G	C	-0.00583204	0.00110243	1.2e-07	0.0346	0.0296	0.2435
	rs174464	G	A	0.00549979	0.00117723	2.99999e-06	-0.0639	0.0329	0.0519302
	rs1958671	A	G	-0.00480842	0.00102688	2.80001e-06	0.0435	0.0286	0.1275
	rs2183947	A	G	-0.00784343	0.00122528	1.5e-10	-0.0206	0.0343	0.5485
	rs2428019	A	C	0.00702278	0.0012016	5.1e-09	-0.044	0.0337	0.192
	rs254945	A	G	-0.00602309	0.00117007	2.59998e-07	0.0284	0.0325	0.3815
	rs2624839	C	T	0.00536619	0.00103677	2.30001e-07	0.0051	0.029	0.8616
	rs2693285	G	A	0.00549911	0.0010333	1e-07	0.0087	0.029	0.7627
	rs2724446	C	T	-0.00489522	0.00105389	3.40001e-06	-0.0193	0.0293	0.510301
	rs2804974	T	C	-0.0047697	0.00103092	3.69999e-06	-0.0052	0.029	0.8569
	rs281645	T	G	-0.00523056	0.0011176	2.90001e-06	0.1009	0.0488	0.0386296
	rs28847988	A	C	-0.00532426	0.00114345	3.2e-06	-0.0293	0.0303	0.3339
	rs3115258	G	T	-0.00547787	0.0011178	9.59997e-07	-0.0141	0.0333	0.671001
	rs322640	T	A	-0.00934483	0.00175751	1.09999e-07	0.0565	0.0506	0.264
	rs34364357	T	A	-0.0144217	0.00281261	2.90001e-07	0.0888	0.1036	0.3914
	rs35566160	G	A	0.00637328	0.00116502	4.49997e-08	-0.0726	0.0322	0.0243097
	rs35837898	A	G	-0.00619434	0.00127624	1.2e-06	0.009	0.0355	0.801
	rs36072649	A	T	-0.00717316	0.00105655	1.10002e-11	-0.0889	0.0296	0.00268201
	rs3746259	G	A	-0.004925	0.00105478	2.99999e-06	0.0011	0.0292	0.9698
	rs3765562	G	C	0.00677946	0.00142299	1.89998e-06	-0.0429	0.036	0.2338
	rs3796432	T	G	-0.00512073	0.00106712	1.6e-06	-0.0155	0.0303	0.610299
	rs3851536	A	G	0.00497935	0.00106831	3.09999e-06	-0.027	0.0297	0.3626
	rs38849	G	C	-0.00586428	0.00118388	7.29995e-07	0.0322	0.0322	0.3166
	rs4144892	T	C	0.00518837	0.00105175	8.09991e-07	-0.0446	0.0298	0.1351
	rs4551449	T	C	-0.00778538	0.00144283	6.80002e-08	0.0011	0.0346	0.9757
	rs4557199	C	T	-0.00703948	0.0015084	3.09999e-06	-0.0983	0.0422	0.01986
	rs4865667	T	C	-0.00581087	0.00105303	3.40001e-08	-0.0479	0.0298	0.1078
	rs55741516	C	T	-0.00548761	0.00106986	2.90001e-07	-0.0224	0.0307	0.4648
	rs55876337	A	C	0.00674835	0.00126908	1.09999e-07	0.0028	0.0387	0.9427
	rs56322375	T	G	0.00655095	0.00122725	9.40005e-08	-0.053	0.0362	0.1432
	rs575030	C	T	0.00523469	0.00108335	1.40001e-06	4e-04	0.0296	0.9895
	rs576982	T	C	-0.00933094	0.00122232	2.29985e-14	-0.0591	0.0317	0.0623993
	rs6011779	T	C	-0.00993868	0.00130401	2.49977e-14	0.0542	0.035	0.1215
	rs602688	C	T	0.00563633	0.00117835	1.7e-06	-0.0404	0.0351	0.2495
	rs6064904	G	T	-0.00495518	0.0010647	3.29997e-06	0.0269	0.03	0.3697
	rs6120825	C	A	-0.0063233	0.00132538	1.79999e-06	0.0351	0.0362	0.3321
	rs61958175	G	A	-0.0110428	0.00239938	4.20001e-06	-0.0855	0.0727	0.2394
	rs62259104	C	T	0.00957553	0.00181957	1.40001e-07	0.0655	0.057	0.2502
	rs62419227	T	G	0.0109958	0.0023977	4.49997e-06	-0.1317	0.0703	0.0610604
	rs62477310	C	T	-0.00577877	0.0010297	2e-08	-0.0169	0.0284	0.5523
	rs62540667	A	G	0.00800601	0.00173251	3.79997e-06	0.0223	0.0521	0.668399
	rs6508145	A	G	-0.00634151	0.00130212	1.09999e-06	0.0296	0.0349	0.3975
	rs6669189	T	C	0.00499433	0.00104836	1.89998e-06	0.0846	0.0292	0.00371304
	rs6730303	C	G	0.00492736	0.00103406	1.89998e-06	-0.0477	0.0299	0.11
	rs6744328	G	A	0.00493907	0.00103043	1.6e-06	-0.0247	0.0287	0.3883
	rs68069111	A	C	0.0064092	0.00130653	9.29994e-07	-0.0326	0.0354	0.3569
	rs68078869	G	T	0.00693597	0.00148409	2.99999e-06	0.004	0.0476	0.9333
	rs6884109	G	A	0.0138916	0.00284822	1.09999e-06	-0.001	0.0949	0.9918
	rs6944240	T	C	0.0111057	0.00230059	1.40001e-06	0.1489	0.0597	0.01256
	rs7002049	C	T	0.0075623	0.00124967	1.40001e-09	-0.0118	0.0373	0.750699
	rs708414	G	A	0.00629717	0.00137412	4.60002e-06	0.0083	0.0376	0.8257
	rs7236339	A	G	0.00577439	0.00123035	2.69998e-06	0.0323	0.034	0.341
	rs72646787	T	G	-0.00627455	0.00135733	3.79997e-06	0.0719	0.0386	0.0624698
	rs72733290	A	G	-0.00828539	0.00159654	2.1e-07	0.0236	0.0379	0.533801
	rs72783734	A	C	-0.00890138	0.00174027	3.09999e-07	0.0577	0.0542	0.2871
	rs72976447	T	G	0.0138487	0.00283988	1.09999e-06	0.0548	0.0885	0.5358
	rs73045259	A	C	0.00623077	0.00129726	1.6e-06	0.0441	0.0353	0.2116
	rs7386735	C	T	0.00554666	0.00110692	5.39995e-07	0.0281	0.0315	0.3722
	rs747863	T	C	-0.00715983	0.00145329	8.40001e-07	-0.0044	0.0371	0.906
	rs74956912	A	G	-0.0104506	0.0020795	5e-07	0.0956	0.0714	0.1803
	rs7511894	C	T	-0.00493154	0.00102888	1.6e-06	-0.0457	0.0296	0.1223
	rs7541532	A	G	-0.00610862	0.00130718	2.99999e-06	-0.0122	0.0354	0.7304
	rs75596189	T	C	0.0120528	0.00164225	2.09991e-13	0.0217	0.061	0.7224
	rs75882518	C	T	-0.00707295	0.00151466	2.99999e-06	0.0584	0.0445	0.1895
	rs7740167	C	A	0.00760986	0.00157498	1.40001e-06	0.0302	0.0403	0.4531
	rs78509373	C	T	0.00697416	0.00136943	3.50002e-07	0.0682	0.0341	0.0454402
	rs7899608	T	C	0.0087823	0.00147053	2.30001e-09	-0.0195	0.0411	0.6348
	rs7909492	A	G	-0.00495804	0.00106452	3.2e-06	-0.0265	0.0289	0.3599
	rs792458	G	T	-0.00581933	0.0011006	1.2e-07	0.0087	0.0319	0.784599
	rs876793	C	T	-0.00537022	0.00107559	5.99998e-07	0.0412	0.0314	0.1887
	rs9398964	A	G	0.00721685	0.00146635	8.60003e-07	0.0385	0.0411	0.3488
	rs9656060	T	C	-0.00893446	0.00180385	7.29995e-07	-0.0005	0.0452	0.9912
	Nitrogen oxides air pollution
	rs10094026	A	G	0.0150356	0.00307374	1e-06	-0.0797	0.0436	0.0674497
	rs10172295	A	G	-0.011327	0.0020994	6.80002e-08	0.0071	0.0288	0.8064
	rs10512199	C	G	0.0226395	0.00481583	2.59998e-06	-0.0384	0.0806	0.6339
	rs10515343	G	A	-0.0441969	0.00950358	3.29997e-06	0.0278	0.175	0.874
	rs10734177	C	A	-0.0100208	0.0021091	2e-06	0.0186	0.0289	0.5191
	rs10848647	G	A	-0.00999055	0.00209863	1.89998e-06	0.1025	0.0293	0.000470197
	rs10852602	A	C	0.0133403	0.00275738	1.29999e-06	-0.0546	0.0361	0.1304
	rs10983735	A	G	0.0138036	0.00285946	1.40001e-06	0.0077	0.0424	0.8565
	rs11016225	G	A	-0.00973085	0.00210617	3.79997e-06	0.0137	0.0304	0.653
	rs11049241	A	C	0.0137015	0.00265415	2.39999e-07	-0.0535	0.0416	0.1981
	rs115860766	T	C	0.0200101	0.00383693	1.79999e-07	-0.0155	0.0522	0.7656
	rs117878224	G	A	-0.0455208	0.00966778	2.5e-06	0.0206	0.208	0.9211
	rs118091313	A	G	0.0902796	0.0177794	3.79997e-07	-0.0981	0.1003	0.3278
	rs11855821	A	G	-0.0118372	0.00233568	4e-07	-0.0132	0.0505	0.794301
	rs12089815	A	G	-0.0106176	0.00207925	3.29997e-07	-0.0459	0.029	0.1135
	rs1217106	G	A	0.0145574	0.00251872	7.49998e-09	0.0129	0.0371	0.7289
	rs12203592	T	C	0.01937	0.00245674	3.19963e-15	-0.0276	0.122	0.821
	rs12229183	A	C	0.0122616	0.00252522	1.2e-06	0.0432	0.0342	0.206
	rs12637852	T	C	-0.010474	0.00227847	4.30002e-06	0.0383	0.0309	0.216
	rs13017899	G	T	-0.0750258	0.0161527	3.40001e-06	-0.0913	0.0734	0.2138
	rs1318845	C	T	-0.0141726	0.00259612	4.79999e-08	-0.0029	0.0339	0.9313
	rs13421943	T	C	0.0142508	0.00310448	4.39997e-06	0.018	0.0458	0.6945
	rs13429081	T	A	0.0134535	0.00266115	4.30002e-07	0.0436	0.0358	0.2237
	rs139916	A	G	0.0114078	0.00240552	2.1e-06	-0.0111	0.0356	0.755899
	rs144720952	G	A	0.0498804	0.00975627	3.2e-07	0.0991	0.1556	0.524
	rs1491722	G	A	-0.0101317	0.00219621	4e-06	0.0534	0.0303	0.0778897
	rs17183854	G	T	-0.0479436	0.0090906	1.29999e-07	-0.0694	0.0973	0.4753
	rs17183866	G	A	-0.0141996	0.00301444	2.5e-06	-0.0375	0.0437	0.3906
	rs17513184	T	C	-0.0199381	0.00385523	2.30001e-07	-0.0031	0.0546	0.9547
	rs17657881	C	T	-0.036717	0.00779334	2.5e-06	0.0217	0.1193	0.8558
	rs1876281	T	C	-0.0098003	0.0021248	4e-06	-0.0538	0.0291	0.0644199
	rs1897405	T	A	0.0103989	0.00220355	2.39999e-06	0.0195	0.0305	0.522801
	rs1960195	G	A	0.0180017	0.00371351	1.2e-06	0.0262	0.0481	0.585901
	rs2058582	G	A	0.0105412	0.00225817	2.99999e-06	0.027	0.0315	0.3901
	rs27152	T	C	-0.0118668	0.00221054	8e-08	-0.0087	0.0302	0.773701
	rs272086	A	G	0.0107522	0.00232792	3.89996e-06	-0.0196	0.0302	0.5152
	rs2838761	G	A	0.0148075	0.00307066	1.40001e-06	-0.0611	0.0429	0.1545
	rs28421715	T	A	0.0195382	0.00417891	2.90001e-06	-0.0251	0.0501	0.6161
	rs329177	A	G	0.0108766	0.00217897	5.99998e-07	-0.0274	0.0297	0.3566
	rs34969378	A	G	-0.011321	0.00222498	3.59998e-07	0.0678	0.0324	0.0365999
	rs35233950	T	C	-0.0113409	0.00242635	2.99999e-06	0.0021	0.0327	0.9483
	rs3740390	T	C	0.0201657	0.00381085	1.2e-07	-0.0924	0.048	0.0539399
	rs4686547	G	T	0.0106333	0.00220493	1.40001e-06	0.0293	0.0303	0.3343
	rs4721275	T	C	-0.0263835	0.00538109	9.40005e-07	-0.0115	0.1018	0.9102
	rs4838594	C	T	0.0114893	0.00243366	2.30001e-06	-0.0454	0.033	0.1696
	rs55974805	T	C	-0.0112793	0.00239879	2.59998e-06	0.0377	0.0321	0.2408
	rs58824859	C	A	0.0108149	0.00221233	1e-06	-0.0088	0.0303	0.7722
	rs62119705	T	C	0.0101454	0.00217592	3.09999e-06	-0.0154	0.0296	0.6037
	rs62459096	T	G	-0.0213039	0.00442163	1.40001e-06	0.0027	0.0589	0.9634
	rs62484669	A	G	0.0160514	0.0034763	3.89996e-06	-0.0963	0.0745	0.1957
	rs6667345	T	C	0.0127208	0.00245612	2.19999e-07	-0.0068	0.0533	0.8982
	rs6749467	A	G	-0.0116612	0.00209584	2.59998e-08	-0.0211	0.0295	0.4751
	rs6960011	G	A	-0.010116	0.00218438	3.59998e-06	-0.0546	0.0305	0.0732605
	rs7169086	T	C	-0.0111219	0.00242923	4.70002e-06	-0.0011	0.0356	0.9764
	rs72642437	T	C	0.0905396	0.0185051	9.90011e-07	-0.0433	0.0613	0.4799
	rs72654155	T	C	0.0132622	0.00285461	3.40001e-06	-0.0475	0.0381	0.2117
	rs72655898	G	A	-0.0114916	0.00230233	5.99998e-07	0.0409	0.0324	0.2069
	rs72808024	C	A	-0.0170289	0.00290612	4.60002e-09	0.1582	0.0412	0.000125401
	rs73085844	G	T	-0.033113	0.00653471	4e-07	0.024	0.0881	0.785301
	rs74251463	C	G	0.020564	0.00444855	3.79997e-06	-0.0366	0.0477	0.4424
	rs74957515	G	C	0.0157546	0.00313862	5.19996e-07	-0.0733	0.0457	0.1085
	rs7514956	C	A	-0.0146107	0.00265248	3.59998e-08	-0.0944	0.0371	0.0109701
	rs7519873	G	A	-0.0112386	0.00238564	2.5e-06	-0.0236	0.0319	0.4592
	rs77039956	G	T	0.0274031	0.00588163	3.2e-06	0.042	0.0729	0.5645
	rs77160823	C	T	-0.0174092	0.00374266	3.29997e-06	0.0078	0.0514	0.8795
	rs77205736	T	C	0.0132649	0.00231459	1e-08	0.0449	0.0364	0.2172
	rs77255816	T	C	0.0299054	0.00547093	4.60002e-08	0.0891	0.1026	0.385
	rs7776279	A	G	0.0116503	0.00229231	3.69999e-07	0.0216	0.034	0.5259
	rs78379279	C	T	-0.0344152	0.00716928	1.6e-06	-0.1804	0.1165	0.1215
	rs78539764	C	T	-0.0301665	0.00632312	1.79999e-06	-0.1824	0.1073	0.0891292
	rs78969252	G	A	-0.0376404	0.00812597	3.59998e-06	0.0052	0.0953	0.9566
	rs7910200	T	C	-0.0104209	0.00208943	6.1e-07	0.0511	0.0304	0.0931601
	rs80347400	G	A	0.0134097	0.00291145	4.09996e-06	-0.0658	0.0402	0.1013
	rs8614	A	C	0.0139093	0.00267704	2e-07	-0.0573	0.0368	0.1193
	rs9495443	C	A	-0.0109825	0.00221464	7.10003e-07	0.0197	0.0299	0.5091
	Workplace full of chemical or other fumes:Often
	rs11152898	T	C	0.0133243	0.00285812	3.13726e-06	0.0472	0.0907	0.6029
	rs114004926	C	T	0.0102596	0.00224411	4.84206e-06	-0.0351	0.0572	0.5398
	rs11541226	T	C	0.0318876	0.00678228	2.58523e-06	0.1605	0.137	0.2415
	rs116989446	G	A	0.0221122	0.00484032	4.92278e-06	-0.02	0.1155	0.8625
	rs147938850	A	G	0.028349	0.00548238	2.33443e-07	-0.0239	0.1764	0.8924
	rs149479176	G	A	0.022187	0.00482375	4.24033e-06	0.0155	0.1346	0.9085
	rs191267411	A	G	0.0338227	0.00730095	3.61543e-06	0.056	0.1346	0.6775
	rs2111598	A	G	0.009877	0.00202707	1.10362e-06	-0.0504	0.0571	0.3774
	rs2143115	G	A	0.00630978	0.00116896	6.76503e-08	-0.0317	0.0404	0.4337
	rs3910785	T	C	-0.00580354	0.00123755	2.74208e-06	0.0345	0.0309	0.2636
	rs4822161	C	A	-0.00573539	0.00121085	2.17601e-06	0.0079	0.0305	0.796
	rs56015702	C	T	-0.00568506	0.00121706	2.99972e-06	-0.0297	0.0302	0.3244
	rs56016740	G	A	-0.00611702	0.00127135	1.501e-06	0.0872	0.0355	0.0139601
	rs584382	A	G	0.00625817	0.00122427	3.19838e-07	0.0045	0.0295	0.8778
	rs6085188	G	T	0.00627405	0.00136197	4.09855e-06	0.0686	0.0361	0.0574103
	rs661798	G	A	-0.00553476	0.00118207	2.84158e-06	-0.0153	0.0294	0.6026
	rs72782884	G	T	0.0212289	0.0045491	3.06634e-06	-0.0854	0.1499	0.568801
	rs72827531	C	G	0.0157474	0.00343329	4.50962e-06	-0.012	0.0779	0.8778
	rs7642764	G	C	0.00577704	0.00125614	4.2505e-06	0.0336	0.0332	0.3111
	rs78139724	G	T	0.0112902	0.00245067	4.09129e-06	0.0468	0.0559	0.4026
	rs9513232	T	A	0.0186312	0.00364773	3.26941e-07	-0.1017	0.0685	0.1373
	Heating type(s) in home: Oil (kerosene) central heating
	rs11807906	C	A	-0.00360783	0.000778185	3.50002e-06	-0.0102	0.0377	0.7865
	rs2041190	A	G	0.00272575	0.000588649	3.59998e-06	0.0173	0.0288	0.5478
	rs2267550	C	T	0.00409081	0.000810934	4.49997e-07	-0.0246	0.0387	0.5255
	rs2962443	C	T	-0.00384417	0.000782796	9.09997e-07	-0.0034	0.0378	0.9292
	rs62245827	T	C	0.00397019	0.00084011	2.30001e-06	0.0333	0.0397	0.4012
	rs72975516	C	T	-0.00349872	0.000746741	2.80001e-06	-0.0332	0.0393	0.398
	rs79667557	A	G	-0.00372697	0.000799414	3.09999e-06	-0.001	0.0413	0.9803
	Worked with pesticides: Sometimes
	rs11232203	G	C	0.00462179	0.000992565	3.22233e-06	0.0121	0.0326	0.7092
	rs11645116	G	A	0.0187754	0.00381083	8.37144e-07	0.1579	0.1821	0.386
	rs117765824	C	G	0.0210462	0.00445851	2.35673e-06	-0.0951	0.1375	0.4889
	rs12428197	G	A	0.00446711	0.000959682	3.24788e-06	-0.0193	0.0329	0.5571
	rs1454075	T	C	0.00413947	0.000900428	4.28746e-06	-0.0275	0.0286	0.3367
	rs148629457	A	G	0.020806	0.00454724	4.75686e-06	-0.0165	0.1662	0.921
	rs187115466	T	C	0.0367439	0.0078874	3.18897e-06	0.2775	0.3091	0.3692
	rs348800	G	A	-0.00568905	0.00120278	2.24937e-06	0.0402	0.0403	0.3185
	rs4894099	C	T	-0.00437504	0.00093092	2.60952e-06	-0.0092	0.0308	0.764901
	rs505366	A	G	-0.00987405	0.00208445	2.1723e-06	-0.0311	0.0855	0.715801
	rs524625	A	G	-0.0049684	0.00104026	1.78995e-06	0.001	0.0358	0.9778
	rs55991849	A	G	0.0104852	0.00215606	1.15752e-06	-0.1709	0.0809	0.0347
	rs59352967	C	G	0.00620778	0.00133174	3.1455e-06	0.0249	0.0513	0.6271
	rs738565	G	A	-0.00449512	0.000928643	1.29715e-06	-0.0018	0.0299	0.9511
	rs7552153	G	A	0.0117791	0.0022255	1.20756e-07	0.0401	0.0713	0.574101
	rs77063121	A	G	0.0156559	0.00318121	8.60954e-07	-0.0051	0.1327	0.9694
	rs79363554	C	T	0.0107052	0.00226496	2.28834e-06	0.1289	0.0791	0.103
	Workplace very noisy: Often
	rs11598657	T	C	0.00927182	0.00200381	3.71347e-06	-0.0031	0.0306	0.9192
	rs11710779	A	G	-0.0123464	0.00253018	1.06458e-06	-0.0351	0.0363	0.3335
	rs12189679	A	G	-0.00895682	0.00184866	1.268e-06	-0.0014	0.029	0.9622
	rs12657208	T	G	0.0136482	0.00286676	1.93063e-06	-0.0647	0.0508	0.2033
	rs1412387	A	G	-0.0226891	0.00447196	3.91048e-07	0.0266	0.0706	0.7062
	rs143091173	C	T	0.0127435	0.00279044	4.9577e-06	0.0032	0.0679	0.9622
	rs2777523	C	T	0.014239	0.00294031	1.28313e-06	-0.041	0.0407	0.3146
	rs2889678	T	C	-0.00892229	0.00194716	4.60713e-06	-0.009	0.0305	0.768199
	rs3826644	C	T	-0.0152787	0.0031952	1.7402e-06	0.0427	0.0398	0.2835
	rs4648319	A	G	0.0124795	0.00255453	1.03483e-06	0.0986	0.0363	0.00664202
	rs4667368	G	A	-0.0308891	0.00674958	4.73555e-06	0.0219	0.083	0.792
	rs7085297	T	C	0.0105839	0.00218826	1.32233e-06	-0.0318	0.0325	0.3276
	rs74403826	A	G	-0.01472	0.00315299	3.03697e-06	-0.027	0.0518	0.6022
	rs76060179	T	C	0.0331721	0.00610223	5.46097e-08	0.0212	0.0757	0.7791
	rs76094600	T	C	0.0245449	0.00497452	8.06548e-07	-0.0875	0.0654	0.1807
	rs77899002	T	C	0.019828	0.00433109	4.69937e-06	-0.1466	0.0855	0.0863893
	rs80302839	T	C	0.0232878	0.0045908	3.9298e-07	-0.0244	0.09	0.786001
	rs8067311	G	T	0.00946651	0.00195117	1.22608e-06	0.0231	0.0473	0.6248
	EH
	Particulate matter air pollution (pm2.5)
	rs10961167	A	G	-0.0193433	0.00406633	2e-06	-0.1263	0.1014	0.2128
	rs114708313	T	A	0.024558	0.00447797	4.20001e-08	0.063	0.0784	0.4217
	rs11610713	T	A	0.0379698	0.00806561	2.5e-06	-0.0649	0.1501	0.6652
	rs116925111	G	T	0.0533208	0.0108609	9.09997e-07	0.1678	0.163	0.3033
	rs117878224	G	A	-0.0480395	0.0100662	1.79999e-06	0.8078	0.7911	0.3072
	rs1182891	T	G	0.0127384	0.0027732	4.39997e-06	-0.0607	0.0608	0.3178
	rs11855821	A	G	-0.0126249	0.00243151	2.1e-07	-0.0497	0.053	0.3484
	rs12133063	A	C	0.0104397	0.00226473	4e-06	0.002	0.0439	0.963
	rs1217106	G	A	0.012725	0.00262039	1.2e-06	0.0085	0.0557	0.878
	rs12203592	T	C	0.0216661	0.00259111	6.20012e-17	-0.3719	0.1345	0.00571202
	rs13035717	T	A	-0.0130553	0.00284989	4.60002e-06	-0.0879	0.0476	0.0646994
	rs1318845	C	T	-0.0139685	0.0026994	2.30001e-07	0.0689	0.0516	0.1816
	rs13429081	T	A	0.0136465	0.00277736	8.9e-07	0.076	0.0522	0.1454
	rs1372504	A	G	0.0122914	0.00221931	3.09999e-08	0.0046	0.0456	0.9203
	rs1537371	A	C	0.0123705	0.00214859	8.50002e-09	0.0552	0.0438	0.2078
	rs16957755	C	T	0.0216856	0.00438434	7.59994e-07	-0.0767	0.1074	0.4752
	rs17070492	G	C	0.0168879	0.00361675	2.99999e-06	0.0591	0.0737	0.4223
	rs17103928	A	C	-0.0139275	0.00300906	3.69999e-06	-0.0738	0.0658	0.2624
	rs17183854	G	T	-0.0434289	0.00942022	4e-06	0.1247	0.1202	0.2997
	rs17657881	C	T	-0.0371072	0.00804635	4e-06	-0.3527	0.1789	0.0487304
	rs2141531	G	T	-0.0114166	0.00235647	1.29999e-06	-0.0633	0.0499	0.2044
	rs2292156	T	G	0.0146809	0.0028777	3.40001e-07	0.0048	0.0552	0.9302
	rs27152	T	C	-0.0107288	0.00230502	3.2e-06	-0.0227	0.0453	0.6157
	rs35703574	A	G	-0.0246758	0.00534513	3.89996e-06	0.1308	0.1187	0.2706
	rs4854523	G	A	0.0134447	0.0028931	3.40001e-06	-0.0777	0.0558	0.164
	rs487230	G	A	-0.0116357	0.00251245	3.59998e-06	0.043	0.052	0.4082
	rs56068671	T	G	-0.0181851	0.00392582	3.59998e-06	-0.0014	0.0581	0.9808
	rs58824859	C	A	0.0120084	0.00230502	1.89998e-07	0.002	0.0443	0.9646
	rs6134106	A	C	0.0544302	0.011897	4.79999e-06	0.0203	0.1021	0.8428
	rs62119705	T	C	0.0111347	0.00226543	8.9e-07	-0.0651	0.0441	0.1404
	rs62180462	A	G	-0.0351148	0.00762753	4.20001e-06	-0.0097	0.2551	0.9697
	rs62368672	C	T	-0.0181174	0.00392946	4e-06	-0.1731	0.1111	0.1192
	rs62484669	A	G	0.0178158	0.00362056	8.60003e-07	-0.0279	0.084	0.74
	rs6432776	C	T	0.0114362	0.00238615	1.6e-06	0.0702	0.0483	0.1459
	rs6547952	G	T	-0.0110872	0.00228323	1.2e-06	-0.0181	0.0448	0.6862
	rs6749467	A	G	-0.0123919	0.00218282	1.40001e-08	-0.0197	0.0443	0.656
	rs6960011	G	A	-0.0105236	0.00227496	3.69999e-06	-0.0219	0.0445	0.622401
	rs718059	A	G	-0.0135133	0.00294347	4.39997e-06	0.056	0.0564	0.3205
	rs72642437	T	C	0.113396	0.019135	3.09999e-09	-0.0504	0.0873	0.5633
	rs72655898	G	A	-0.0113177	0.00239801	2.39999e-06	0.0187	0.0468	0.6904
	rs72700006	C	T	0.02003	0.00424579	2.39999e-06	-0.1695	0.0727	0.0196698
	rs72808024	C	A	-0.0160909	0.00302016	9.90011e-08	-0.006	0.0633	0.9247
	rs7514956	C	A	-0.0129805	0.00276012	2.59998e-06	-0.0446	0.053	0.3998
	rs7573056	C	A	-0.0114094	0.00217008	1.5e-07	0.0307	0.0442	0.4876
	rs77205736	T	C	0.0135219	0.00241312	2.1e-08	0.0582	0.0658	0.3759
	rs77255816	T	C	0.0313937	0.00572778	4.20001e-08	0.377	0.2273	0.0971896
	rs7776279	A	G	0.0109471	0.00238522	4.39997e-06	-0.0588	0.0506	0.2453
	rs78230389	G	A	-0.0467891	0.00948467	8.09991e-07	0.5078	0.5633	0.3673
	rs78467598	G	C	-0.0380022	0.00768566	7.59994e-07	-0.0821	0.1834	0.6543
	rs78539764	C	T	-0.0335181	0.0065901	3.69999e-07	0.1317	0.1884	0.4846
	rs80123875	T	G	-0.0187398	0.00386726	1.29999e-06	0.1078	0.0796	0.1758
	rs8614	A	C	0.0130804	0.00278984	2.80001e-06	0.0039	0.0606	0.9484
	rs9260734	A	G	0.0139827	0.0029999	3.09999e-06	0.0511	0.0606	0.3996
	rs9644485	C	T	0.00986771	0.00215925	4.90004e-06	0.0271	0.0436	0.534101
	rs987204	A	G	0.0102987	0.00216741	2e-06	0.0506	0.0442	0.2527
	Particulate matter air pollution (pm10)
	rs10961167	A	G	-0.0193433	0.00406633	2e-06	-0.1263	0.1014	0.2128
	rs114708313	T	A	0.024558	0.00447797	4.20001e-08	0.063	0.0784	0.4217
	rs11610713	T	A	0.0379698	0.00806561	2.5e-06	-0.0649	0.1501	0.6652
	rs116925111	G	T	0.0533208	0.0108609	9.09997e-07	0.1678	0.163	0.3033
	rs117878224	G	A	-0.0480395	0.0100662	1.79999e-06	0.8078	0.7911	0.3072
	rs1182891	T	G	0.0127384	0.0027732	4.39997e-06	-0.0607	0.0608	0.3178
	rs11855821	A	G	-0.0126249	0.00243151	2.1e-07	-0.0497	0.053	0.3484
	rs12133063	A	C	0.0104397	0.00226473	4e-06	0.002	0.0439	0.963
	rs1217106	G	A	0.012725	0.00262039	1.2e-06	0.0085	0.0557	0.878
	rs12203592	T	C	0.0216661	0.00259111	6.20012e-17	-0.3719	0.1345	0.00571202
	rs13035717	T	A	-0.0130553	0.00284989	4.60002e-06	-0.0879	0.0476	0.0646994
	rs1318845	C	T	-0.0139685	0.0026994	2.30001e-07	0.0689	0.0516	0.1816
	rs13429081	T	A	0.0136465	0.00277736	8.9e-07	0.076	0.0522	0.1454
	rs1372504	A	G	0.0122914	0.00221931	3.09999e-08	0.0046	0.0456	0.9203
	rs1537371	A	C	0.0123705	0.00214859	8.50002e-09	0.0552	0.0438	0.2078
	rs16957755	C	T	0.0216856	0.00438434	7.59994e-07	-0.0767	0.1074	0.4752
	rs17070492	G	C	0.0168879	0.00361675	2.99999e-06	0.0591	0.0737	0.4223
	rs17103928	A	C	-0.0139275	0.00300906	3.69999e-06	-0.0738	0.0658	0.2624
	rs17183854	G	T	-0.0434289	0.00942022	4e-06	0.1247	0.1202	0.2997
	rs17657881	C	T	-0.0371072	0.00804635	4e-06	-0.3527	0.1789	0.0487304
	rs2141531	G	T	-0.0114166	0.00235647	1.29999e-06	-0.0633	0.0499	0.2044
	rs2292156	T	G	0.0146809	0.0028777	3.40001e-07	0.0048	0.0552	0.9302
	rs27152	T	C	-0.0107288	0.00230502	3.2e-06	-0.0227	0.0453	0.6157
	rs35703574	A	G	-0.0246758	0.00534513	3.89996e-06	0.1308	0.1187	0.2706
	rs4854523	G	A	0.0134447	0.0028931	3.40001e-06	-0.0777	0.0558	0.164
	rs487230	G	A	-0.0116357	0.00251245	3.59998e-06	0.043	0.052	0.4082
	rs56068671	T	G	-0.0181851	0.00392582	3.59998e-06	-0.0014	0.0581	0.9808
	rs58824859	C	A	0.0120084	0.00230502	1.89998e-07	0.002	0.0443	0.9646
	rs6134106	A	C	0.0544302	0.011897	4.79999e-06	0.0203	0.1021	0.8428
	rs62119705	T	C	0.0111347	0.00226543	8.9e-07	-0.0651	0.0441	0.1404
	rs62180462	A	G	-0.0351148	0.00762753	4.20001e-06	-0.0097	0.2551	0.9697
	rs62368672	C	T	-0.0181174	0.00392946	4e-06	-0.1731	0.1111	0.1192
	rs62484669	A	G	0.0178158	0.00362056	8.60003e-07	-0.0279	0.084	0.74
	rs6432776	C	T	0.0114362	0.00238615	1.6e-06	0.0702	0.0483	0.1459
	rs6547952	G	T	-0.0110872	0.00228323	1.2e-06	-0.0181	0.0448	0.6862
	rs6749467	A	G	-0.0123919	0.00218282	1.40001e-08	-0.0197	0.0443	0.656
	rs6960011	G	A	-0.0105236	0.00227496	3.69999e-06	-0.0219	0.0445	0.622401
	rs718059	A	G	-0.0135133	0.00294347	4.39997e-06	0.056	0.0564	0.3205
	rs72642437	T	C	0.113396	0.019135	3.09999e-09	-0.0504	0.0873	0.5633
	rs72655898	G	A	-0.0113177	0.00239801	2.39999e-06	0.0187	0.0468	0.6904
	rs72700006	C	T	0.02003	0.00424579	2.39999e-06	-0.1695	0.0727	0.0196698
	rs72808024	C	A	-0.0160909	0.00302016	9.90011e-08	-0.006	0.0633	0.9247
	rs7514956	C	A	-0.0129805	0.00276012	2.59998e-06	-0.0446	0.053	0.3998
	rs7573056	C	A	-0.0114094	0.00217008	1.5e-07	0.0307	0.0442	0.4876
	rs77205736	T	C	0.0135219	0.00241312	2.1e-08	0.0582	0.0658	0.3759
	rs77255816	T	C	0.0313937	0.00572778	4.20001e-08	0.377	0.2273	0.0971896
	rs7776279	A	G	0.0109471	0.00238522	4.39997e-06	-0.0588	0.0506	0.2453
	rs78230389	G	A	-0.0467891	0.00948467	8.09991e-07	0.5078	0.5633	0.3673
	rs78467598	G	C	-0.0380022	0.00768566	7.59994e-07	-0.0821	0.1834	0.6543
	rs78539764	C	T	-0.0335181	0.0065901	3.69999e-07	0.1317	0.1884	0.4846
	rs80123875	T	G	-0.0187398	0.00386726	1.29999e-06	0.1078	0.0796	0.1758
	rs8614	A	C	0.0130804	0.00278984	2.80001e-06	0.0039	0.0606	0.9484
	rs9260734	A	G	0.0139827	0.0029999	3.09999e-06	0.0511	0.0606	0.3996
	rs9644485	C	T	0.00986771	0.00215925	4.90004e-06	0.0271	0.0436	0.534101
	rs987204	A	G	0.0102987	0.00216741	2e-06	0.0506	0.0442	0.2527
	Gas or solid-fuel cooking/heating: An open solid fuel fire that you use regularly in winter time
	rs10033647	C	T	-0.00418015	0.000901834	3.59998e-06	0.0609	0.0523	0.2446
	rs10117522	T	C	-0.00306148	0.000629255	1.09999e-06	-0.029	0.0448	0.5179
	rs10181619	C	T	0.00322129	0.000703256	4.60002e-06	-0.0717	0.0546	0.1888
	rs10520216	T	C	0.00575342	0.00120434	1.79999e-06	0.0383	0.1136	0.7357
	rs10954772	C	T	0.00301147	0.000639641	2.5e-06	0.0219	0.0496	0.6584
	rs111810409	T	C	-0.0150086	0.00319104	2.59998e-06	-0.2508	0.2028	0.2162
	rs111999787	G	A	0.00566845	0.00123191	4.20001e-06	-0.1228	0.0693	0.0765403
	rs114400478	T	C	0.00838631	0.00181628	3.89996e-06	-0.2364	0.1774	0.1827
	rs115909786	C	T	0.00648763	0.00141936	4.90004e-06	0.0317	0.0856	0.7112
	rs117240673	C	T	-0.0148555	0.00313801	2.19999e-06	-0.0877	0.0957	0.3591
	rs11742752	T	C	0.00400573	0.000739693	6.1e-08	0.0204	0.0465	0.6605
	rs1196655	T	C	-0.00335813	0.000704973	1.89998e-06	-0.0103	0.0588	0.8613
	rs12737413	G	A	-0.00539002	0.00116903	4e-06	0.112	0.0905	0.216
	rs13092660	A	G	0.0053973	0.00106704	4.20001e-07	-0.1874	0.1612	0.2448
	rs13150434	A	G	-0.00308371	0.00059452	2.1e-07	-0.0452	0.0435	0.298
	rs139719145	T	C	0.00994459	0.00214186	3.40001e-06	-0.1629	0.2221	0.4633
	rs146836137	T	G	0.0123107	0.00261504	2.5e-06	0.0436	0.4549	0.9236
	rs150405067	T	C	0.00729148	0.00157819	3.79997e-06	-0.032	0.1444	0.8243
	rs1572343	C	T	0.00302153	0.0006174	9.90011e-07	-0.0354	0.046	0.4418
	rs17544947	G	T	0.00322689	0.000684004	2.39999e-06	0.0458	0.0533	0.3909
	rs17627296	A	G	0.00354581	0.000762044	3.29997e-06	0.0033	0.0528	0.9505
	rs17636359	C	T	0.00395817	0.00085765	3.89996e-06	-0.028	0.0498	0.5742
	rs185605128	A	G	-0.0137209	0.00297463	4e-06	0.0231	0.1253	0.8538
	rs2070729	A	C	-0.00275723	0.000594443	3.50002e-06	-0.0089	0.0434	0.8381
	rs2269920	C	A	-0.00315577	0.00064067	8.40001e-07	-0.0172	0.0485	0.723199
	rs2301696	C	G	0.00298989	0.000654038	4.79999e-06	-0.0283	0.0452	0.5313
	rs2409665	C	G	-0.00272445	0.0005965	4.90004e-06	-0.0784	0.0627	0.211
	rs2712502	A	G	-0.00294776	0.00061686	1.79999e-06	0.0805	0.046	0.0799705
	rs281300	G	A	0.00401052	0.000871057	4.09996e-06	-0.0309	0.0774	0.6894
	rs2882589	A	G	0.00306138	0.000595843	2.80001e-07	0.0305	0.0435	0.4831
	rs4265116	T	G	-0.00439512	0.000867765	4.09996e-07	0.074	0.0693	0.2858
	rs4678914	G	T	0.00287705	0.000615613	2.99999e-06	-0.0415	0.0435	0.3405
	rs4730110	C	T	-0.00285751	0.000598312	1.79999e-06	0.082	0.0435	0.0592598
	rs481223	T	C	0.0034297	0.000709506	1.29999e-06	0.0144	0.0528	0.784899
	rs4954405	C	T	0.00349678	0.000753407	3.50002e-06	-0.0805	0.0533	0.131
	rs5009257	A	C	-0.00364764	0.000628186	6.4e-09	-0.0064	0.0503	0.8987
	rs551708	C	T	0.00330797	0.000632712	1.7e-07	-0.023	0.0459	0.617
	rs55761735	T	C	0.0110748	0.00212493	1.89998e-07	-0.0511	0.1745	0.7698
	rs621205	C	T	-0.00371864	0.000799192	3.29997e-06	0.0248	0.0549	0.651499
	rs62520885	A	G	-0.00443487	0.000969605	4.79999e-06	7e-04	0.0678	0.9921
	rs67980953	C	T	0.00280189	0.000600671	3.09999e-06	0.0088	0.0437	0.8407
	rs704251	T	A	0.00276334	0.000590625	2.90001e-06	0.0376	0.0434	0.3867
	rs7172170	T	C	0.00287819	0.000595227	1.29999e-06	0.0053	0.0443	0.9051
	rs72730525	A	G	0.00499715	0.0010683	2.90001e-06	0.1022	0.0688	0.1372
	rs72974997	T	C	0.00907591	0.00189863	1.79999e-06	-0.025	0.1051	0.8118
	rs7784766	A	G	0.00337326	0.000676569	6.19998e-07	-0.1401	0.0453	0.00197401
	rs78574660	G	C	0.00712101	0.00155835	4.90004e-06	-0.17	0.1183	0.1507
	rs79664278	A	G	-0.00826033	0.0015842	1.79999e-07	0.0404	0.1128	0.720299
	rs80158060	T	C	-0.00609463	0.00128957	2.30001e-06	-0.0619	0.0957	0.5179
	rs9366651	T	G	0.00290491	0.000592501	9.40005e-07	0.0665	0.046	0.1489
	Maternal smoking around birth
	rs10091451	T	A	-0.00504151	0.00103015	9.90011e-07	-0.0866	0.0432	0.0451804
	rs10094824	C	T	0.00539346	0.00116714	3.79997e-06	0.0324	0.0487	0.5056
	rs10135248	C	T	-0.00549105	0.00105974	2.19999e-07	0.0067	0.047	0.8858
	rs10226228	G	A	0.00737506	0.00106298	4.00037e-12	2e-04	0.0485	0.9968
	rs1040151	G	A	0.00647908	0.00132373	9.90011e-07	-0.0852	0.0461	0.0647396
	rs1125112	A	C	0.00536362	0.00110922	1.29999e-06	-0.0287	0.0455	0.5276
	rs112520413	G	A	-0.0092714	0.00199285	3.29997e-06	-0.0944	0.0735	0.1988
	rs113086489	T	C	-0.00487867	0.00103602	2.5e-06	0.0136	0.0443	0.7591
	rs113331826	C	T	-0.0176006	0.0033102	1.09999e-07	0.0755	0.1587	0.6343
	rs113481020	T	C	0.00708996	0.00153458	3.79997e-06	0.0297	0.0954	0.755699
	rs1154780	G	A	0.00536733	0.00104148	2.59998e-07	0.0338	0.0443	0.4451
	rs116229196	G	A	0.0155281	0.00328439	2.30001e-06	-0.0182	0.1035	0.8605
	rs11730046	G	C	-0.00536198	0.00109159	8.99995e-07	-0.0528	0.0443	0.2334
	rs11984649	T	C	-0.00714242	0.00144288	7.39997e-07	-0.0585	0.0508	0.2496
	rs12026501	A	T	-0.00543994	0.0010374	1.6e-07	0.0484	0.0433	0.263
	rs12089815	A	G	-0.00522808	0.00103192	4.09996e-07	0.0375	0.0448	0.4031
	rs12137221	T	C	0.00634029	0.00123227	2.69998e-07	0.0799	0.0526	0.1286
	rs12188246	G	A	0.0200127	0.00404659	7.59994e-07	0.129	0.157	0.4115
	rs12203592	T	C	0.0061399	0.00121983	4.79999e-07	-0.3719	0.1345	0.00571202
	rs12405972	T	G	-0.00806153	0.0010749	6.4003e-14	-0.0056	0.0452	0.9013
	rs12434850	T	G	0.00531597	0.00116136	4.70002e-06	0.0175	0.0478	0.714301
	rs12447859	A	G	-0.0233944	0.00508642	4.20001e-06	-0.1323	0.0927	0.1534
	rs12472263	G	A	-0.00558817	0.00112031	6.1e-07	-0.0462	0.0442	0.2957
	rs12923476	A	G	-0.00686495	0.00117285	4.79999e-09	0.0687	0.0526	0.191
	rs12929503	C	T	-0.00493322	0.00104473	2.30001e-06	-0.0369	0.0436	0.3979
	rs13123903	T	C	0.00520107	0.00102369	3.79997e-07	-0.0271	0.0432	0.5312
	rs13130893	G	A	0.00554041	0.00104098	1e-07	-0.0132	0.0474	0.780001
	rs1323341	G	A	-0.00682946	0.00124268	3.89996e-08	0.0998	0.0498	0.0449304
	rs1371274	C	A	0.00719752	0.00148923	1.29999e-06	0.077	0.0576	0.1815
	rs13749	C	T	-0.00677669	0.00141469	1.7e-06	0.0208	0.0633	0.742
	rs141450998	T	C	0.0179949	0.00375783	1.7e-06	-0.1205	0.197	0.5407
	rs142773666	G	C	0.0174273	0.0037039	2.5e-06	0.3122	0.1513	0.0390499
	rs142969124	A	G	0.00789233	0.00167282	2.39999e-06	-0.0435	0.0805	0.589
	rs144200291	A	G	-0.0220404	0.00438449	5e-07	0.0671	0.1528	0.6604
	rs145654384	T	C	-0.0137904	0.00293733	2.69998e-06	-0.0521	0.1085	0.630999
	rs1563245	G	T	0.00513344	0.0010506	1e-06	-0.0284	0.0443	0.5218
	rs1565735	A	T	-0.00628992	0.00128341	9.49992e-07	0.1099	0.0619	0.0757007
	rs1569216	G	A	0.00549011	0.00108678	4.39997e-07	0.0718	0.0469	0.126
	rs17078	G	A	-0.00668819	0.00128648	2e-07	-0.0255	0.0505	0.6133
	rs17133347	T	C	-0.00909721	0.00170178	8.99995e-08	-0.0267	0.0478	0.5762
	rs17152193	C	T	0.00502517	0.00108713	3.79997e-06	-0.0596	0.047	0.2049
	rs17343902	G	A	-0.0066933	0.00131134	3.29997e-07	-0.086	0.0519	0.097481
	rs174375	G	C	-0.00583204	0.00110243	1.2e-07	-0.0052	0.0446	0.9071
	rs174464	G	A	0.00549979	0.00117723	2.99999e-06	-0.0797	0.0516	0.1229
	rs1958671	A	G	-0.00480842	0.00102688	2.80001e-06	0.0051	0.0436	0.9067
	rs2183947	A	G	-0.00784343	0.00122528	1.5e-10	0.1271	0.0516	0.0137401
	rs2428019	A	C	0.00702278	0.0012016	5.1e-09	-0.0908	0.0506	0.0727394
	rs254945	A	G	-0.00602309	0.00117007	2.59998e-07	0.0331	0.0496	0.504001
	rs2624839	C	T	0.00536619	0.00103677	2.30001e-07	0.1157	0.0446	0.00944409
	rs2693285	G	A	0.00549911	0.0010333	1e-07	-0.0139	0.0433	0.7489
	rs2724446	C	T	-0.00489522	0.00105389	3.40001e-06	-0.0248	0.0438	0.5706
	rs2804974	T	C	-0.0047697	0.00103092	3.69999e-06	-0.0349	0.0436	0.4233
	rs28847988	A	C	-0.00532426	0.00114345	3.2e-06	0.0048	0.0445	0.9139
	rs3115258	G	T	-0.00547787	0.0011178	9.59997e-07	-0.0068	0.0501	0.892
	rs322640	T	A	-0.00934483	0.00175751	1.09999e-07	0.0385	0.072	0.5932
	rs34364357	T	A	-0.0144217	0.00281261	2.90001e-07	-0.1074	0.2035	0.597601
	rs35566160	G	A	0.00637328	0.00116502	4.49997e-08	0.024	0.0499	0.630001
	rs35837898	A	G	-0.00619434	0.00127624	1.2e-06	0.0353	0.0561	0.5294
	rs36072649	A	T	-0.00717316	0.00105655	1.10002e-11	-0.055	0.0451	0.222
	rs3746259	G	A	-0.004925	0.00105478	2.99999e-06	0.0199	0.0442	0.653501
	rs3765562	G	C	0.00677946	0.00142299	1.89998e-06	0.0861	0.0537	0.1086
	rs3796432	T	G	-0.00512073	0.00106712	1.6e-06	-0.0007	0.0466	0.9884
	rs3851536	A	G	0.00497935	0.00106831	3.09999e-06	0.0357	0.0443	0.4197
	rs38849	G	C	-0.00586428	0.00118388	7.29995e-07	-0.071	0.0468	0.1294
	rs4144892	T	C	0.00518837	0.00105175	8.09991e-07	0.0505	0.0454	0.2658
	rs4551449	T	C	-0.00778538	0.00144283	6.80002e-08	0.0215	0.0486	0.6577
	rs4557199	C	T	-0.00703948	0.0015084	3.09999e-06	-0.0127	0.0678	0.8521
	rs4865667	T	C	-0.00581087	0.00105303	3.40001e-08	-0.0584	0.0447	0.1909
	rs55741516	C	T	-0.00548761	0.00106986	2.90001e-07	-0.0637	0.0456	0.1626
	rs55876337	A	C	0.00674835	0.00126908	1.09999e-07	0.0527	0.0592	0.3733
	rs56322375	T	G	0.00655095	0.00122725	9.40005e-08	-0.0795	0.0546	0.1453
	rs575030	C	T	0.00523469	0.00108335	1.40001e-06	-0.0209	0.0443	0.6363
	rs576982	T	C	-0.00933094	0.00122232	2.29985e-14	-0.0208	0.0475	0.6611
	rs6011779	T	C	-0.00993868	0.00130401	2.49977e-14	0.0377	0.0501	0.4511
	rs602688	C	T	0.00563633	0.00117835	1.7e-06	-0.0399	0.0571	0.4849
	rs6064904	G	T	-0.00495518	0.0010647	3.29997e-06	-0.0012	0.0439	0.9776
	rs6120825	C	A	-0.0063233	0.00132538	1.79999e-06	0.042	0.0531	0.4283
	rs61958175	G	A	-0.0110428	0.00239938	4.20001e-06	-0.0741	0.1177	0.529
	rs62259104	C	T	0.00957553	0.00181957	1.40001e-07	-0.0837	0.0944	0.3752
	rs62419227	T	G	0.0109958	0.0023977	4.49997e-06	0.0478	0.1021	0.639699
	rs62477310	C	T	-0.00577877	0.0010297	2e-08	0.0435	0.0435	0.3167
	rs62540667	A	G	0.00800601	0.00173251	3.79997e-06	0.15	0.0814	0.06528
	rs6508145	A	G	-0.00634151	0.00130212	1.09999e-06	0.02	0.0552	0.717599
	rs6669189	T	C	0.00499433	0.00104836	1.89998e-06	0.074	0.0434	0.0880805
	rs6730303	C	G	0.00492736	0.00103406	1.89998e-06	0.0057	0.0436	0.8967
	rs6744328	G	A	0.00493907	0.00103043	1.6e-06	-0.0737	0.0439	0.093261
	rs68069111	A	C	0.0064092	0.00130653	9.29994e-07	-0.0805	0.0514	0.1171
	rs68078869	G	T	0.00693597	0.00148409	2.99999e-06	0.038	0.0763	0.617999
	rs6884109	G	A	0.0138916	0.00284822	1.09999e-06	-0.0008	0.1602	0.996
	rs6944240	T	C	0.0111057	0.00230059	1.40001e-06	0.1464	0.1006	0.1455
	rs7002049	C	T	0.0075623	0.00124967	1.40001e-09	-0.0656	0.0556	0.2385
	rs708414	G	A	0.00629717	0.00137412	4.60002e-06	0.065	0.0616	0.2912
	rs7236339	A	G	0.00577439	0.00123035	2.69998e-06	0.0029	0.05	0.954
	rs72646787	T	G	-0.00627455	0.00135733	3.79997e-06	0.0319	0.0617	0.6047
	rs72733290	A	G	-0.00828539	0.00159654	2.1e-07	0.0676	0.0511	0.1859
	rs72783734	A	C	-0.00890138	0.00174027	3.09999e-07	0.0846	0.0831	0.3087
	rs72976447	T	G	0.0138487	0.00283988	1.09999e-06	-0.1392	0.1369	0.3092
	rs73045259	A	C	0.00623077	0.00129726	1.6e-06	0.0945	0.0518	0.0683093
	rs7386735	C	T	0.00554666	0.00110692	5.39995e-07	0.0773	0.0497	0.1199
	rs747863	T	C	-0.00715983	0.00145329	8.40001e-07	-0.0962	0.0524	0.0661896
	rs74956912	A	G	-0.0104506	0.0020795	5e-07	0.1406	0.1249	0.2605
	rs7511894	C	T	-0.00493154	0.00102888	1.6e-06	-0.0531	0.0447	0.235
	rs7541532	A	G	-0.00610862	0.00130718	2.99999e-06	-0.0032	0.0535	0.9529
	rs75596189	T	C	0.0120528	0.00164225	2.09991e-13	-0.0555	0.1274	0.6631
	rs75882518	C	T	-0.00707295	0.00151466	2.99999e-06	-0.0343	0.0663	0.6056
	rs7740167	C	A	0.00760986	0.00157498	1.40001e-06	-0.0421	0.0637	0.5087
	rs78509373	C	T	0.00697416	0.00136943	3.50002e-07	-0.0154	0.049	0.7539
	rs7899608	T	C	0.0087823	0.00147053	2.30001e-09	0.1435	0.0602	0.0170801
	rs7909492	A	G	-0.00495804	0.00106452	3.2e-06	-0.0223	0.0434	0.6064
	rs792458	G	T	-0.00581933	0.0011006	1.2e-07	0.0119	0.0467	0.7987
	rs876793	C	T	-0.00537022	0.00107559	5.99998e-07	-0.0015	0.0496	0.976
	rs9398964	A	G	0.00721685	0.00146635	8.60003e-07	0.0127	0.0595	0.8307
	rs9656060	T	C	-0.00893446	0.00180385	7.29995e-07	-0.0284	0.0595	0.6329
	Nitrogen oxides air pollution
	rs10094026	A	G	0.0150356	0.00307374	1e-06	-0.0364	0.0697	0.6016
	rs10172295	A	G	-0.011327	0.0020994	6.80002e-08	0.0401	0.0443	0.3652
	rs10512199	C	G	0.0226395	0.00481583	2.59998e-06	-0.1088	0.1466	0.4583
	rs10515343	G	A	-0.0441969	0.00950358	3.29997e-06	0.0762	0.3994	0.8486
	rs10734177	C	A	-0.0100208	0.0021091	2e-06	0.0178	0.0433	0.6818
	rs10848647	G	A	-0.00999055	0.00209863	1.89998e-06	0.0108	0.044	0.8066
	rs10852602	A	C	0.0133403	0.00275738	1.29999e-06	0.0021	0.0552	0.9694
	rs10983735	A	G	0.0138036	0.00285946	1.40001e-06	-0.1212	0.0729	0.0965806
	rs11016225	G	A	-0.00973085	0.00210617	3.79997e-06	-0.0831	0.045	0.0649696
	rs11049241	A	C	0.0137015	0.00265415	2.39999e-07	0.0191	0.0648	0.768799
	rs115860766	T	C	0.0200101	0.00383693	1.79999e-07	0.0381	0.0755	0.613901
	rs117878224	G	A	-0.0455208	0.00966778	2.5e-06	0.8078	0.7911	0.3072
	rs118091313	A	G	0.0902796	0.0177794	3.79997e-07	-0.0802	0.1119	0.4732
	rs11855821	A	G	-0.0118372	0.00233568	4e-07	-0.0497	0.053	0.3484
	rs12089815	A	G	-0.0106176	0.00207925	3.29997e-07	0.0375	0.0448	0.4031
	rs1217106	G	A	0.0145574	0.00251872	7.49998e-09	0.0085	0.0557	0.878
	rs12203592	T	C	0.01937	0.00245674	3.19963e-15	-0.3719	0.1345	0.00571202
	rs12229183	A	C	0.0122616	0.00252522	1.2e-06	0.0163	0.0521	0.7548
	rs12637852	T	C	-0.010474	0.00227847	4.30002e-06	0.0247	0.0468	0.598199
	rs13017899	G	T	-0.0750258	0.0161527	3.40001e-06	0.1096	0.1188	0.3561
	rs1318845	C	T	-0.0141726	0.00259612	4.79999e-08	0.0689	0.0516	0.1816
	rs13421943	T	C	0.0142508	0.00310448	4.39997e-06	0.0854	0.0693	0.2176
	rs13429081	T	A	0.0134535	0.00266115	4.30002e-07	0.076	0.0522	0.1454
	rs139916	A	G	0.0114078	0.00240552	2.1e-06	-0.0011	0.0529	0.9833
	rs144720952	G	A	0.0498804	0.00975627	3.2e-07	0.1476	0.2568	0.565599
	rs1491722	G	A	-0.0101317	0.00219621	4e-06	0.0943	0.0457	0.0391003
	rs17183854	G	T	-0.0479436	0.0090906	1.29999e-07	0.1247	0.1202	0.2997
	rs17183866	G	A	-0.0141996	0.00301444	2.5e-06	-0.0993	0.0685	0.147
	rs17513184	T	C	-0.0199381	0.00385523	2.30001e-07	-0.0016	0.0787	0.984
	rs17657881	C	T	-0.036717	0.00779334	2.5e-06	-0.3527	0.1789	0.0487304
	rs1876281	T	C	-0.0098003	0.0021248	4e-06	-0.1122	0.0441	0.0109999
	rs1897405	T	A	0.0103989	0.00220355	2.39999e-06	-0.0051	0.0474	0.9147
	rs1960195	G	A	0.0180017	0.00371351	1.2e-06	-0.0059	0.0683	0.9316
	rs2058582	G	A	0.0105412	0.00225817	2.99999e-06	-0.0193	0.0474	0.683901
	rs27152	T	C	-0.0118668	0.00221054	8e-08	-0.0227	0.0453	0.6157
	rs272086	A	G	0.0107522	0.00232792	3.89996e-06	-0.0461	0.0447	0.3027
	rs2838761	G	A	0.0148075	0.00307066	1.40001e-06	-0.0672	0.0613	0.273
	rs28421715	T	A	0.0195382	0.00417891	2.90001e-06	-0.06	0.0723	0.4071
	rs329177	A	G	0.0108766	0.00217897	5.99998e-07	0.025	0.0448	0.577
	rs34969378	A	G	-0.011321	0.00222498	3.59998e-07	-0.0757	0.0513	0.1401
	rs35233950	T	C	-0.0113409	0.00242635	2.99999e-06	0.0285	0.0487	0.557799
	rs3740390	T	C	0.0201657	0.00381085	1.2e-07	-0.1024	0.0773	0.1853
	rs4686547	G	T	0.0106333	0.00220493	1.40001e-06	-0.0341	0.0458	0.4564
	rs4721275	T	C	-0.0263835	0.00538109	9.40005e-07	-0.0884	0.2288	0.6991
	rs4838594	C	T	0.0114893	0.00243366	2.30001e-06	0.0535	0.0509	0.2928
	rs55974805	T	C	-0.0112793	0.00239879	2.59998e-06	-0.0087	0.0466	0.8523
	rs58824859	C	A	0.0108149	0.00221233	1e-06	0.002	0.0443	0.9646
	rs62119705	T	C	0.0101454	0.00217592	3.09999e-06	-0.0651	0.0441	0.1404
	rs62459096	T	G	-0.0213039	0.00442163	1.40001e-06	0.0185	0.0803	0.8177
	rs62484669	A	G	0.0160514	0.0034763	3.89996e-06	-0.0279	0.084	0.74
	rs6749467	A	G	-0.0116612	0.00209584	2.59998e-08	-0.0197	0.0443	0.656
	rs6960011	G	A	-0.010116	0.00218438	3.59998e-06	-0.0219	0.0445	0.622401
	rs7169086	T	C	-0.0111219	0.00242923	4.70002e-06	-0.1632	0.0612	0.00764804
	rs72642437	T	C	0.0905396	0.0185051	9.90011e-07	-0.0504	0.0873	0.5633
	rs72654155	T	C	0.0132622	0.00285461	3.40001e-06	-0.0423	0.0592	0.4752
	rs72655898	G	A	-0.0114916	0.00230233	5.99998e-07	0.0187	0.0468	0.6904
	rs72808024	C	A	-0.0170289	0.00290612	4.60002e-09	-0.006	0.0633	0.9247
	rs73085844	G	T	-0.033113	0.00653471	4e-07	-0.0607	0.12	0.6128
	rs74251463	C	G	0.020564	0.00444855	3.79997e-06	-0.0537	0.0703	0.445
	rs74957515	G	C	0.0157546	0.00313862	5.19996e-07	-0.0473	0.0669	0.479001
	rs7514956	C	A	-0.0146107	0.00265248	3.59998e-08	-0.0446	0.053	0.3998
	rs7519873	G	A	-0.0112386	0.00238564	2.5e-06	-0.0226	0.0487	0.6426
	rs77039956	G	T	0.0274031	0.00588163	3.2e-06	0.1139	0.1734	0.5114
	rs77160823	C	T	-0.0174092	0.00374266	3.29997e-06	-0.1303	0.0727	0.0733601
	rs77205736	T	C	0.0132649	0.00231459	1e-08	0.0582	0.0658	0.3759
	rs77255816	T	C	0.0299054	0.00547093	4.60002e-08	0.377	0.2273	0.0971896
	rs7776279	A	G	0.0116503	0.00229231	3.69999e-07	-0.0588	0.0506	0.2453
	rs78379279	C	T	-0.0344152	0.00716928	1.6e-06	-0.0243	0.1881	0.8971
	rs78539764	C	T	-0.0301665	0.00632312	1.79999e-06	0.1317	0.1884	0.4846
	rs78969252	G	A	-0.0376404	0.00812597	3.59998e-06	-0.0511	0.1214	0.673501
	rs7910200	T	C	-0.0104209	0.00208943	6.1e-07	0.0064	0.0442	0.8853
	rs80347400	G	A	0.0134097	0.00291145	4.09996e-06	0.1119	0.0563	0.0467401
	rs8614	A	C	0.0139093	0.00267704	2e-07	0.0039	0.0606	0.9484
	rs9495443	C	A	-0.0109825	0.00221464	7.10003e-07	4e-04	0.0443	0.9937
	Workplace full of chemical or other fumes:Often
	rs11152898	T	C	0.0133243	0.00285812	3.13726e-06	-0.0375	0.1785	0.8337
	rs114004926	C	T	0.0102596	0.00224411	4.84206e-06	0.0578	0.0852	0.4977
	rs11541226	T	C	0.0318876	0.00678228	2.58523e-06	-0.0617	0.1769	0.727301
	rs116989446	G	A	0.0221122	0.00484032	4.92278e-06	0.113	0.1583	0.4754
	rs147938850	A	G	0.028349	0.00548238	2.33443e-07	-0.358	0.3686	0.3314
	rs149479176	G	A	0.022187	0.00482375	4.24033e-06	0.0685	0.2105	0.744699
	rs191267411	A	G	0.0338227	0.00730095	3.61543e-06	0.0278	0.1634	0.8648
	rs2111598	A	G	0.009877	0.00202707	1.10362e-06	-0.1937	0.1056	0.0667206
	rs3910785	T	C	-0.00580354	0.00123755	2.74208e-06	0.0507	0.0472	0.2823
	rs4822161	C	A	-0.00573539	0.00121085	2.17601e-06	0.01	0.0435	0.8185
	rs56015702	C	T	-0.00568506	0.00121706	2.99972e-06	-0.0739	0.0475	0.1195
	rs56016740	G	A	-0.00611702	0.00127135	1.501e-06	-0.0431	0.0579	0.457
	rs584382	A	G	0.00625817	0.00122427	3.19838e-07	-0.0124	0.0445	0.780001
	rs6085188	G	T	0.00627405	0.00136197	4.09855e-06	0.0458	0.0558	0.4117
	rs661798	G	A	-0.00553476	0.00118207	2.84158e-06	-0.0237	0.0435	0.5854
	rs72782884	G	T	0.0212289	0.0045491	3.06634e-06	-0.2774	0.3485	0.426
	rs72827531	C	G	0.0157474	0.00343329	4.50962e-06	0.1114	0.1087	0.3053
	rs7642764	G	C	0.00577704	0.00125614	4.2505e-06	-0.0669	0.052	0.1976
	rs78139724	G	T	0.0112902	0.00245067	4.09129e-06	0.038	0.0756	0.615601
	rs9513232	T	A	0.0186312	0.00364773	3.26941e-07	-0.0693	0.1148	0.5459
	Heating type(s) in home: Oil (kerosene) central heating
	rs11807906	C	A	-0.00360783	0.000778185	3.50002e-06	-0.0608	0.0609	0.3179
	rs2041190	A	G	0.00272575	0.000588649	3.59998e-06	-0.0598	0.0435	0.1696
	rs2267550	C	T	0.00409081	0.000810934	4.49997e-07	0.0028	0.0608	0.9639
	rs2962443	C	T	-0.00384417	0.000782796	9.09997e-07	0.0227	0.0607	0.7085
	rs62245827	T	C	0.00397019	0.00084011	2.30001e-06	0.0092	0.061	0.8802
	rs72975516	C	T	-0.00349872	0.000746741	2.80001e-06	-0.0218	0.0575	0.704099
	rs79667557	A	G	-0.00372697	0.000799414	3.09999e-06	-0.1143	0.0589	0.0524095
	Worked with pesticides: Sometimes
	rs11232203	G	C	0.00462179	0.000992565	3.22233e-06	-0.0062	0.0475	0.8964
	rs11645116	G	A	0.0187754	0.00381083	8.37144e-07	-0.6571	0.6519	0.3134
	rs117765824	C	G	0.0210462	0.00445851	2.35673e-06	0.0177	0.1908	0.9261
	rs12428197	G	A	0.00446711	0.000959682	3.24788e-06	-0.0161	0.0497	0.7461
	rs1454075	T	C	0.00413947	0.000900428	4.28746e-06	0.0556	0.0439	0.2052
	rs148629457	A	G	0.020806	0.00454724	4.75686e-06	0.3604	0.2698	0.1816
	rs187115466	T	C	0.0367439	0.0078874	3.18897e-06	0.3706	0.5475	0.4984
	rs348800	G	A	-0.00568905	0.00120278	2.24937e-06	0.0842	0.0592	0.1548
	rs4894099	C	T	-0.00437504	0.00093092	2.60952e-06	0.0206	0.0463	0.6567
	rs505366	A	G	-0.00987405	0.00208445	2.1723e-06	-0.1723	0.1632	0.291
	rs524625	A	G	-0.0049684	0.00104026	1.78995e-06	-0.0013	0.0535	0.9813
	rs55991849	A	G	0.0104852	0.00215606	1.15752e-06	-0.0994	0.1587	0.5311
	rs59352967	C	G	0.00620778	0.00133174	3.1455e-06	0.0806	0.0871	0.3551
	rs738565	G	A	-0.00449512	0.000928643	1.29715e-06	-0.0385	0.0438	0.3789
	rs7552153	G	A	0.0117791	0.0022255	1.20756e-07	-0.0804	0.1006	0.4238
	rs77063121	A	G	0.0156559	0.00318121	8.60954e-07	-0.2467	0.2418	0.3075
	rs79363554	C	T	0.0107052	0.00226496	2.28834e-06	0.0812	0.1192	0.4957
	Workplace very noisy: Often
	rs11598657	T	C	0.00927182	0.00200381	3.71347e-06	-0.0795	0.0464	0.0869701
	rs11710779	A	G	-0.0123464	0.00253018	1.06458e-06	0.0565	0.0508	0.2662
	rs12189679	A	G	-0.00895682	0.00184866	1.268e-06	0.0578	0.0449	0.1979
	rs12657208	T	G	0.0136482	0.00286676	1.93063e-06	0.0754	0.099	0.4461
	rs1412387	A	G	-0.0226891	0.00447196	3.91048e-07	-0.1239	0.1346	0.3573
	rs143091173	C	T	0.0127435	0.00279044	4.9577e-06	0.0111	0.0544	0.8389
	rs2777523	C	T	0.014239	0.00294031	1.28313e-06	-0.0275	0.0581	0.6354
	rs2889678	T	C	-0.00892229	0.00194716	4.60713e-06	-0.0391	0.0439	0.3725
	rs3826644	C	T	-0.0152787	0.0031952	1.7402e-06	0.0884	0.0579	0.1267
	rs4648319	A	G	0.0124795	0.00255453	1.03483e-06	0.0412	0.0543	0.4484
	rs4667368	G	A	-0.0308891	0.00674958	4.73555e-06	0.0682	0.1042	0.5127
	rs7085297	T	C	0.0105839	0.00218826	1.32233e-06	-0.0116	0.0493	0.8137
	rs74403826	A	G	-0.01472	0.00315299	3.03697e-06	-0.1537	0.0749	0.0399899
	rs76060179	T	C	0.0331721	0.00610223	5.46097e-08	0.2639	0.114	0.02067
	rs76094600	T	C	0.0245449	0.00497452	8.06548e-07	-0.1293	0.0837	0.1227
	rs77899002	T	C	0.019828	0.00433109	4.69937e-06	-0.0138	0.1563	0.9296
	rs80302839	T	C	0.0232878	0.0045908	3.9298e-07	0.0125	0.1674	0.9406
	PCH
	Particulate matter air pollution (pm2.5)
	rs10961167	A	G	-0.0193433	0.00406633	2e-06	-0.15	0.3632	0.679599
	rs114708313	T	A	0.024558	0.00447797	4.20001e-08	-0.1717	0.291	0.555199
	rs11610713	T	A	0.0379698	0.00806561	2.5e-06	0.1174	0.537	0.827
	rs116925111	G	T	0.0533208	0.0108609	9.09997e-07	0.0502	0.6007	0.9334
	rs117878224	G	A	-0.0480395	0.0100662	1.79999e-06	-1.0349	2.6958	0.7011
	rs1182891	T	G	0.0127384	0.0027732	4.39997e-06	0.1824	0.2181	0.4028
	rs11855821	A	G	-0.0126249	0.00243151	2.1e-07	0.1245	0.1903	0.5131
	rs12133063	A	C	0.0104397	0.00226473	4e-06	-0.1865	0.1577	0.237
	rs1217106	G	A	0.012725	0.00262039	1.2e-06	0.0508	0.1996	0.7991
	rs12203592	T	C	0.0216661	0.00259111	6.20012e-17	0.3547	0.4693	0.4498
	rs13035717	T	A	-0.0130553	0.00284989	4.60002e-06	-0.0633	0.172	0.7126
	rs1318845	C	T	-0.0139685	0.0026994	2.30001e-07	-0.195	0.1854	0.2927
	rs13429081	T	A	0.0136465	0.00277736	8.9e-07	0.0033	0.1887	0.9862
	rs1372504	A	G	0.0122914	0.00221931	3.09999e-08	0.1075	0.1641	0.5125
	rs1537371	A	C	0.0123705	0.00214859	8.50002e-09	-0.1184	0.1574	0.4519
	rs16957755	C	T	0.0216856	0.00438434	7.59994e-07	0.2802	0.3835	0.465
	rs17070492	G	C	0.0168879	0.00361675	2.99999e-06	-0.3957	0.2671	0.1386
	rs17103928	A	C	-0.0139275	0.00300906	3.69999e-06	-0.0266	0.2366	0.9104
	rs17183854	G	T	-0.0434289	0.00942022	4e-06	0.2532	0.431	0.5569
	rs17657881	C	T	-0.0371072	0.00804635	4e-06	-0.6314	0.6253	0.3127
	rs2141531	G	T	-0.0114166	0.00235647	1.29999e-06	-0.2749	0.1794	0.1255
	rs2292156	T	G	0.0146809	0.0028777	3.40001e-07	-0.2743	0.1989	0.1678
	rs27152	T	C	-0.0107288	0.00230502	3.2e-06	-0.2604	0.163	0.1101
	rs35703574	A	G	-0.0246758	0.00534513	3.89996e-06	0.248	0.4223	0.557
	rs4854523	G	A	0.0134447	0.0028931	3.40001e-06	-0.0647	0.2013	0.747699
	rs487230	G	A	-0.0116357	0.00251245	3.59998e-06	0.0034	0.1863	0.9854
	rs56068671	T	G	-0.0181851	0.00392582	3.59998e-06	0.2584	0.2105	0.2196
	rs58824859	C	A	0.0120084	0.00230502	1.89998e-07	-0.1102	0.1597	0.4903
	rs6134106	A	C	0.0544302	0.011897	4.79999e-06	0.4602	0.3743	0.2188
	rs62119705	T	C	0.0111347	0.00226543	8.9e-07	-0.1131	0.159	0.4769
	rs62180462	A	G	-0.0351148	0.00762753	4.20001e-06	-1.0281	0.9041	0.2554
	rs62368672	C	T	-0.0181174	0.00392946	4e-06	0.1305	0.3942	0.7406
	rs62484669	A	G	0.0178158	0.00362056	8.60003e-07	0.1854	0.3022	0.539499
	rs6432776	C	T	0.0114362	0.00238615	1.6e-06	-0.0473	0.1736	0.7854
	rs6547952	G	T	-0.0110872	0.00228323	1.2e-06	0.1628	0.1612	0.3123
	rs6749467	A	G	-0.0123919	0.00218282	1.40001e-08	0.0254	0.1591	0.8731
	rs6960011	G	A	-0.0105236	0.00227496	3.69999e-06	-0.2241	0.1601	0.1615
[truncated: 380 more rows]

## Sheet: TableS4
	TableS4 The case number and ASR of Incidence of MHD in 1990 and 2021 for female by 204 countries, with EAPC from 1990 to 2021.
	Incidence	1990		2021
	Location	Number (95 % UIs)	ASIR(95 % UIs)	Number (95 % UIs)	ASIR(95 % UIs)	EAPC (95 % CI) 1990–2021
	Afghanistan	29732.484 (23342.308-39206.865)	974.486 (765.047-1285.01)	72692.336 (56377.567-94863.197)	752.587 (583.68-982.123)	-0.96 (-1.03 to -0.89)
	Albania	4273.496 (3137.293-5855.148)	403.308 (296.08-552.576)	2006.749 (1449.298-2633.548)	257.282 (185.812-337.643)	-1.09 (-1.36 to -0.81)
	Algeria	60924.413 (46593.085-79453.385)	785.818 (600.969-1024.81)	95654.073 (70117.616-125225.625)	671.847 (492.486-879.549)	-0.41 (-0.83 to 0)
	American Samoa	238.126 (185.768-315.041)	1567.39 (1222.761-2073.659)	128.367 (101.618-163.619)	807.132 (638.939-1028.785)	-1.58 (-1.74 to -1.43)
	Andorra	40.737 (29.717-54.084)	227.705 (166.106-302.306)	47.961 (34.736-63.779)	186.314 (134.939-247.761)	-0.03 (-0.09 to 0.03)
	Angola	104004.315 (84774.054-126430.392)	3387.635 (2761.266-4118.099)	216187.565 (177742.396-266094.055)	2089.057 (1717.555-2571.312)	-1.39 (-1.5 to -1.28)
	Antigua and Barbuda	115.465 (89.282-148.733)	571.142 (441.632-735.704)	104.82 (82.525-132.365)	344.65 (271.344-435.221)	-1.45 (-1.52 to -1.38)
	Argentina	69104.389 (52344.198-88758.325)	661.616 (501.151-849.786)	88360.239 (68385.171-115001.015)	593.717 (459.499-772.723)	-0.27 (-0.37 to -0.17)
	Armenia	2168.776 (1718.057-2745.096)	195.157 (154.599-247.017)	1596.317 (1217.383-2082.133)	174.215 (132.86-227.236)	0.46 (-0.06 to 0.99)
	Australia	24958.372 (21035.369-29528.44)	456.486 (384.734-540.072)	26470.373 (19516.659-34524.696)	346.299 (255.327-451.669)	-0.61 (-0.97 to -0.25)
	Austria	3696.487 (3632.621-3764.364)	153.035 (150.391-155.845)	3060.49 (2967.143-3158.273)	120.902 (117.215-124.765)	-0.75 (-0.95 to -0.54)
	Azerbaijan	6246.289 (4893.282-8132.177)	259.148 (203.014-337.39)	5681.823 (4511.05-7091.086)	164.461 (130.573-205.253)	-0.29 (-0.68 to 0.1)
	Bahamas	614.518 (485.963-805.229)	677.094 (535.448-887.225)	518.074 (410.874-660.861)	375.584 (297.868-479.099)	-0.96 (-1.23 to -0.69)
	Bahrain	1311.211 (960.161-1707.607)	915.778 (670.597-1192.629)	1865.239 (1421.648-2395.423)	460.457 (350.951-591.34)	-1.88 (-2.17 to -1.58)
	Bangladesh	364292.289 (293627.074-453054.453)	1120.258 (902.951-1393.216)	263984.063 (210559.667-331856.331)	456.812 (364.364-574.262)	-2.83 (-2.87 to -2.79)
	Barbados	535.371 (419.291-709.91)	633.797 (496.377-840.425)	348.806 (277.704-449.555)	382.835 (304.797-493.413)	-1.25 (-1.46 to -1.04)
	Belarus	14750.589 (10409.929-20738.273)	449.971 (317.558-632.628)	12014.215 (8883.391-16326.735)	443.712 (328.083-602.983)	0.53 (0.12 to 0.94)
	Belgium	12118.958 (8781.261-16388.087)	401.538 (290.95-542.987)	13996.577 (10178.176-19304.455)	438.439 (318.829-604.707)	0.43 (0.25 to 0.6)
	Belize	664.128 (516.356-872.656)	1178.011 (915.896-1547.891)	972.781 (775.583-1271.109)	639.085 (509.533-835.077)	-1.84 (-2.05 to -1.64)
	Benin	50372.635 (42013.14-60260.875)	3493.491 (2913.735-4179.27)	134233.438 (112615.354-157257.086)	3146.38 (2639.66-3686.045)	-0.08 (-0.15 to -0.01)
	Bermuda	129.483 (99.096-171.174)	630.775 (482.745-833.87)	79.632 (63.587-101.2)	456.001 (364.124-579.507)	-0.71 (-0.86 to -0.56)
	Bhutan	2135.263 (1722.436-2788.781)	1131.083 (912.402-1477.262)	1321.835 (1011.037-1728.495)	518.635 (396.69-678.192)	-3.09 (-3.27 to -2.91)
	Bolivia (Plurinational State of)	15608.015 (12621.722-19629.473)	775.289 (626.952-975.045)	17347.361 (14074.687-21490.548)	442.14 (358.728-547.739)	-1.98 (-2.01 to -1.94)
	Bosnia and Herzegovina	3385.197 (2466.91-4572.116)	227.649 (165.896-307.468)	1785.459 (1288.619-2326.761)	191.862 (138.473-250.03)	0.02 (-0.27 to 0.32)
	Botswana	9233.275 (7403.56-11443.536)	2139.303 (1715.367-2651.409)	9979.585 (8117.682-11718.213)	1185.842 (964.598-1392.437)	-2.09 (-2.16 to -2.03)
	Brazil	402404.842 (321898.185-521509.881)	801.356 (641.034-1038.544)	358941.213 (308892.146-428407.435)	491.259 (422.76-586.333)	-1.24 (-1.5 to -0.97)
	Brunei Darussalam	273.243 (212.966-364.039)	328.488 (256.024-437.641)	329.924 (254.75-418.259)	216.516 (167.182-274.487)	-1.56 (-1.75 to -1.36)
	Bulgaria	5173.518 (3748.58-7228.884)	195.314 (141.519-272.909)	3228.859 (2445.734-4267.862)	175.538 (132.963-232.024)	0.46 (0.11 to 0.81)
	Burkina Faso	100004.167 (83407.329-119294.975)	3511.236 (2928.506-4188.553)	223427.896 (186737.051-263470.422)	3086.125 (2579.328-3639.217)	-0.65 (-0.7 to -0.61)
	Burundi	58905.012 (48510.642-68849.816)	3523.954 (2902.117-4118.895)	101360.289 (83147.467-121021.937)	2435.861 (1998.176-2908.364)	-1.02 (-1.15 to -0.9)
	Cabo Verde	2559.653 (2120.727-3041.318)	2385.956 (1976.815-2834.935)	2701.445 (2289.655-3122.051)	1436.727 (1217.722-1660.421)	-2 (-2.16 to -1.84)
	Cambodia	36386.794 (28448.082-46651.693)	1100.533 (860.423-1410.999)	34346.687 (26383.716-43736.658)	600.255 (461.092-764.358)	-2.4 (-2.6 to -2.21)
	Cameroon	109881.358 (92310.378-129342.481)	3482.556 (2925.665-4099.352)	261601.571 (226776.966-302312.828)	2551.194 (2211.577-2948.218)	-0.86 (-0.98 to -0.73)
	Canada	17620.452 (14692.547-20866.197)	197.419 (164.615-233.784)	6650.398 (4916.769-8966.589)	62.941 (46.534-84.862)	-2.6 (-3.69 to -1.5)
	Central African Republic	26205.739 (21028.722-32383.678)	3116.956 (2501.192-3851.77)	34665.92 (27851.104-43336.672)	1910.593 (1534.998-2388.477)	-1.47 (-1.6 to -1.34)
	Chad	66986.48 (54977.735-79533.045)	3756.059 (3082.706-4459.569)	168274.072 (138879.644-203193.965)	3202.815 (2643.342-3867.457)	-0.38 (-0.45 to -0.31)
	Chile	33146.006 (24641.947-44141.933)	739.432 (549.721-984.733)	40483.526 (40055.017-40923.901)	681.418 (674.205-688.83)	0.29 (-0.15 to 0.73)
	China	1248643.595 (918051.14-1748462.31)	316.787 (232.914-443.593)	691386.564 (534285.973-895789.08)	165.16 (127.632-213.988)	-0.53 (-1.7 to 0.65)
	Colombia	64131.078 (54188.624-77187.139)	582.552 (492.237-701.15)	67550.963 (57072.765-80794.805)	412.695 (348.68-493.607)	-1.1 (-1.22 to -0.98)
	Comoros	4702.03 (3934.931-5480.903)	3310.814 (2770.681-3859.237)	4182.603 (3525.138-4845.334)	1674.762 (1411.506-1940.128)	-2.47 (-2.49 to -2.45)
	Congo	19152.678 (15560.292-22811.032)	2533.391 (2058.213-3017.294)	28078.694 (23430.008-33174.22)	1517.227 (1266.036-1792.562)	-1.51 (-1.74 to -1.28)
	Cook Islands	46.709 (35.19-62.094)	783.404 (590.215-1041.445)	29.058 (22.85-37.347)	518.5 (407.716-666.398)	-1.46 (-1.57 to -1.35)
	Costa Rica	6571.027 (5334.409-8156.515)	663.749 (538.837-823.902)	6696.752 (5660.163-8078.476)	414.923 (350.697-500.533)	-1.34 (-1.54 to -1.14)
	Croatia	2439.675 (1818.389-3252.84)	159.153 (118.623-212.2)	1762.991 (1685.985-1854.325)	153.556 (146.848-161.511)	1.03 (0.67 to 1.38)
	Cuba	19741.787 (14779.713-26970.849)	532.426 (398.602-727.391)	12604.138 (9787.284-16576.891)	382.819 (297.264-503.481)	0.22 (0.03 to 0.4)
	Cyprus	525.062 (386.449-699.54)	212.172 (156.16-282.677)	714.269 (513.902-953.437)	163.99 (117.988-218.901)	-1.24 (-1.93 to -0.55)
	Czechia	9667.482 (6823.739-13289.335)	296.562 (209.326-407.667)	10258.035 (7425.38-13641.229)	350.305 (253.571-465.838)	0.96 (0.43 to 1.48)
	Coted'Ivoire	123308.619 (101461.362-146222.509)	3426.67 (2819.549-4063.433)	212758.845 (178702.017-252452.304)	2468.696 (2073.526-2929.269)	-0.9 (-0.97 to -0.83)
	Democratic People's Republic of Korea	18673.479 (13736.68-26206.322)	259.475 (190.877-364.147)	10257.078 (7579.804-13833.282)	120.703 (89.198-162.788)	-2.23 (-2.35 to -2.11)
	Democratic Republic of the Congo	402454.994 (331481.288-478046.966)	3523.549 (2902.165-4185.368)	580802.768 (473452.872-712580.594)	2050.391 (1671.416-2515.602)	-1.54 (-1.67 to -1.41)
	Denmark	1820.415 (1361.728-2330.613)	113.383 (84.814-145.16)	2219.944 (1678.341-2863.093)	136.538 (103.226-176.094)	1.94 (1.42 to 2.47)
	Djibouti	4062.322 (3375.472-4798.786)	3163.196 (2628.368-3736.656)	8642.67 (7318.366-10022.065)	2151.943 (1822.204-2495.399)	-1.47 (-1.57 to -1.36)
	Dominica	236.782 (182.715-304.59)	1062.194 (819.651-1366.38)	109.908 (88.359-140.647)	515.413 (414.357-659.561)	-2.57 (-2.74 to -2.41)
	Dominican Republic	22273.759 (17404.635-29308.402)	921.201 (719.823-1212.141)	23954.803 (18781.021-31513.222)	660.601 (517.923-869.039)	-0.99 (-1.1 to -0.87)
	Ecuador	22785.096 (22267.02-23485.017)	694.878 (679.078-716.223)	62427.728 (61725.215-63204.071)	1044.365 (1032.613-1057.353)	1.63 (1.5 to 1.75)
	Egypt	202395.537 (163507.197-260985.486)	1179.989 (953.266-1521.575)	253062.138 (201554.561-329377.941)	760.162 (605.441-989.403)	-1.15 (-1.32 to -0.99)
	El Salvador	11894.098 (9855.775-14480.542)	686.586 (568.924-835.889)	9165.856 (7745.409-11024.898)	410.02 (346.479-493.182)	-1.86 (-2.03 to -1.68)
	Equatorial Guinea	4258.199 (3501.751-5159.763)	3239.637 (2664.132-3925.547)	8848.802 (7636.898-10069.822)	1887.113 (1628.66-2147.51)	-1.9 (-2.08 to -1.72)
	Eritrea	33425.343 (27546.527-39552.754)	3179.553 (2620.337-3762.417)	44309.979 (36411.872-52880.302)	2077.857 (1707.486-2479.75)	-1.54 (-1.61 to -1.48)
	Estonia	2701.624 (1995.755-3859.452)	551.14 (407.141-787.341)	2334.451 (1770.059-3117.108)	652.227 (494.541-870.895)	1.3 (0.92 to 1.68)
	Eswatini	7390.512 (6132.637-8802.924)	2830.847 (2349.033-3371.854)	6900.112 (5824.285-8059.759)	1733.692 (1463.384-2025.06)	-1.82 (-1.88 to -1.77)
	Ethiopia	548358.999 (452047.231-662694.114)	3622.989 (2986.66-4378.397)	791316.005 (666524.922-919678.503)	2210.939 (1862.273-2569.585)	-1.67 (-1.79 to -1.55)
	Fiji	1629.874 (1243.344-2129.345)	646.989 (493.554-845.258)	2204.195 (1726.727-2884.01)	747.402 (585.501-977.914)	0.61 (0.55 to 0.67)
	Finland	5446.621 (3920.632-7327.036)	348.873 (251.129-469.319)	4829.616 (3472.643-6397.226)	331.555 (238.398-439.172)	-0.71 (-0.96 to -0.46)
	France	54905.161 (40133.921-73985.666)	307.913 (225.075-414.918)	66714.559 (48932.692-89291.742)	361.663 (265.266-484.054)	0.72 (0.6 to 0.85)
	Gabon	7722.886 (6250.706-9391.604)	2597.128 (2102.049-3158.301)	10199.235 (8658.591-11889.024)	1610.306 (1367.062-1877.099)	-1.48 (-1.64 to -1.31)
	Gambia	9592.58 (7852.18-11557.706)	3218.517 (2634.575-3877.859)	18510.193 (15393.571-21756.364)	2319.817 (1929.222-2726.648)	-0.94 (-1.05 to -0.82)
	Georgia	1822.755 (1457.676-2265.393)	102.366 (81.864-127.225)	1222.595 (1158.31-1282.585)	120.8 (114.448-126.728)	1.23 (0.94 to 1.52)
	Germany	92614.919 (68363.869-124995.992)	378.277 (279.226-510.535)	108889.734 (80895.575-146295.465)	494.041 (367.029-663.753)	0.87 (0.56 to 1.17)
	Ghana	128441.837 (105894.753-154360.151)	2774.246 (2287.247-3334.062)	253247.416 (215882.715-291945.543)	2176.822 (1855.648-2509.456)	-2.07 (-2.72 to -1.41)
	Greece	6248.969 (4541.823-8518.159)	194.09 (141.067-264.57)	6183.122 (4544.926-8094.625)	219.126 (161.07-286.869)	0.82 (0.65 to 0.99)
	Greenland	39.66 (29.285-54.424)	224.9 (166.063-308.622)	30.18 (22.356-41.223)	181.992 (134.81-248.583)	-0.07 (-0.11 to -0.03)
	Grenada	208.177 (161.98-273.296)	808.953 (629.435-1061.999)	148.881 (115.902-190.074)	452.523 (352.284-577.727)	-1.88 (-1.96 to -1.81)
	Guam	427.74 (325.671-553.867)	992.096 (755.358-1284.634)	433.206 (339.481-557.591)	918.893 (720.09-1182.733)	0.47 (0.3 to 0.64)
	Guatemala	13312.276 (11548.932-15593.263)	526.424 (456.694-616.624)	14478.253 (12354.801-16842.505)	261.996 (223.57-304.779)	-2.98 (-3.2 to -2.76)
	Guinea	63671.129 (53310.436-75649.318)	3562.646 (2982.925-4232.872)	107563.788 (90254.894-126590.083)	2467.629 (2070.544-2904.113)	-1.15 (-1.17 to -1.13)
	Guinea-Bissau	9959.013 (8235.807-11796.816)	3185.64 (2634.429-3773.507)	16025.049 (13432.286-18984.998)	2346.694 (1967.012-2780.147)	-1.14 (-1.22 to -1.05)
	Guyana	2434.422 (1843.339-3171.805)	931.188 (705.093-1213.243)	1493.429 (1180.939-1899.063)	583.088 (461.081-741.462)	-1.42 (-1.46 to -1.37)
	Haiti	23514.113 (18568.908-29872.145)	1159.053 (915.295-1472.451)	29323.107 (23011.669-36809.426)	658.844 (517.036-827.05)	-2.08 (-2.17 to -1.99)
	Honduras	12244.997 (10217.363-15179.058)	855.366 (713.727-1060.323)	16201.452 (13768.46-19638.375)	454.286 (386.065-550.656)	-2.48 (-2.62 to -2.33)
	Hungary	4364.063 (3282.079-5941.336)	133.4 (100.326-181.613)	3748.668 (2848.071-4796.135)	138.001 (104.847-176.562)	0.47 (-0.04 to 0.98)
	Iceland	222.203 (165.974-295.498)	277.092 (206.973-368.492)	251.566 (184.88-335.258)	248.138 (182.36-330.689)	-0.4 (-0.84 to 0.05)
	India	3021733.821 (2495809.169-3727680.411)	1153.536 (952.766-1423.028)	2294413.864 (1878419.985-2835343.422)	483.268 (395.648-597.203)	-3.11 (-3.6 to -2.62)
	Indonesia	537786.099 (425173.007-698331.495)	865.729 (684.444-1124.176)	450041.842 (373345.472-546314.089)	476.025 (394.901-577.856)	-1.98 (-2.15 to -1.81)
	Iran (Islamic Republic of)	194143.346 (150413.386-259121.013)	1144.908 (887.023-1528.097)	157534.088 (118858.455-206519.923)	546.503 (412.333-716.44)	-1.04 (-1.75 to -0.31)
	Iraq	72665.059 (56184.414-94244.289)	1341.113 (1036.945-1739.381)	84499.757 (63354.76-111007.16)	623.887 (467.767-819.599)	-2.51 (-2.57 to -2.45)
	Ireland	2134.273 (1581.393-2842.942)	188.418 (139.609-250.981)	2979.37 (2218.451-3909.031)	198.022 (147.448-259.811)	0.25 (0.14 to 0.36)
	Israel	6128.899 (5541.013-6720.815)	392.692 (355.025-430.617)	13006.119 (9488.207-17120.817)	454.447 (331.527-598.218)	-0.17 (-0.61 to 0.27)
	Italy	45240.334 (33879.978-59372.122)	253.039 (189.498-332.081)	25166.949 (22257.52-28955.883)	157.322 (139.135-181.007)	-1.28 (-1.41 to -1.16)
	Jamaica	6209.978 (4815.039-8263.216)	808.254 (626.697-1075.491)	4077.026 (3245.492-5169.997)	425.842 (338.989-540.002)	-2.12 (-2.2 to -2.04)
	Japan	166239.528 (130572.376-218077.685)	410.384 (322.335-538.353)	103945.896 (89366.253-122177.77)	322.419 (277.196-378.97)	-1.51 (-1.98 to -1.03)
	Jordan	4658.899 (3651.054-6181.793)	415.898 (325.928-551.847)	10049.134 (7770.839-13362.142)	250.956 (194.06-333.692)	-1.91 (-2.01 to -1.81)
	Kazakhstan	21501.834 (16516.071-27422.44)	400.121 (307.342-510.296)	32106.258 (25018.448-42479.753)	529.681 (412.748-700.821)	2.24 (1.75 to 2.74)
	Kenya	221391.086 (183477.983-263998.634)	3153.469 (2613.439-3760.366)	320388.981 (269389.529-378515.663)	1866.215 (1569.151-2204.793)	-1.63 (-1.69 to -1.58)
	Kiribati	237.611 (181.434-313.298)	1004.12 (766.721-1323.966)	294.639 (225.446-382.425)	719.594 (550.605-933.994)	-1.14 (-1.26 to -1.02)
	Kuwait	4035.249 (3037.603-5317.2)	791.012 (595.448-1042.307)	7746.538 (5997.049-9989.867)	448.321 (347.072-578.151)	-2.23 (-2.65 to -1.82)
	Kyrgyzstan	4305.532 (3376.031-5588.927)	312.128 (244.744-405.167)	5787.144 (4386.063-7524.059)	260.852 (197.699-339.142)	0.4 (0.05 to 0.76)
	Lao People's Democratic Republic	13729.095 (10749.203-17353.443)	1061.564 (831.152-1341.806)	15118.116 (11868.876-18983.473)	607.522 (476.951-762.851)	-2.6 (-2.78 to -2.43)
	Latvia	4420.606 (3219.151-6242.58)	533.028 (388.159-752.718)	2799.528 (2098.224-3747.251)	554.084 (415.281-741.658)	0.3 (-0.38 to 0.98)
	Lebanon	7409.351 (5609.589-9876.608)	767.959 (581.418-1023.683)	7532.434 (5616.819-9942.169)	411.392 (306.769-543.002)	-2.24 (-2.37 to -2.11)
	Lesotho	10923.503 (8797.331-13276.958)	2131.916 (1716.956-2591.234)	8725.6 (7147.521-10658.234)	1352.314 (1107.74-1651.838)	-1.86 (-1.91 to -1.82)
	Liberia	26618.644 (22264.349-31459.508)	3672.877 (3072.066-4340.827)	39176.026 (32996.842-45681.887)	2175.692 (1832.523-2537.003)	-1.46 (-1.55 to -1.38)
	Libya	12150.609 (9261.719-15930.724)	972.736 (741.461-1275.358)	9134.64 (6938.337-11945.152)	369.958 (281.006-483.785)	-3.47 (-3.58 to -3.36)
	Lithuania	8033.764 (5842.947-11411.809)	685.709 (498.715-974.036)	4574.303 (3386.195-6073.05)	615.461 (455.604-817.113)	-1.22 (-2 to -0.44)
	Luxembourg	117.562 (91.273-150.633)	98.973 (76.841-126.815)	184.29 (143.998-238.269)	94.348 (73.72-121.982)	-0.13 (-0.38 to 0.12)
	Madagascar	111338.298 (90983.972-133342.575)	3090.459 (2525.476-3701.24)	167967.572 (136423.776-201141.811)	1763.167 (1432.05-2111.4)	-1.73 (-1.89 to -1.57)
	Malawi	106721.589 (86996.073-126990.892)	3579.559 (2917.943-4259.413)	133234.867 (109166.815-158926.922)	2013.589 (1649.847-2401.875)	-1.78 (-1.97 to -1.59)
	Malaysia	46731.836 (35606.206-61278.718)	812.353 (618.953-1065.226)	69119.426 (52562.007-89306.13)	661.647 (503.151-854.885)	-1 (-1.12 to -0.87)
	Maldives	682.543 (525.396-880.293)	1059.178 (815.315-1366.048)	786.592 (589.9-1024.187)	557.384 (418.006-725.745)	-2.41 (-2.85 to -1.97)
	Mali	90023.736 (73925.148-106494.699)	3518.056 (2888.936-4161.728)	219470.262 (182552.253-264429.781)	3009.141 (2502.961-3625.578)	-0.4 (-0.45 to -0.34)
	Malta	393.76 (286.188-527.309)	330.142 (239.95-442.114)	371.382 (272.542-492.892)	317.657 (233.116-421.589)	-1.32 (-1.9 to -0.73)
	Marshall Islands	101.527 (79.195-135.37)	757.626 (590.978-1010.176)	105.339 (81.29-135.008)	554.92 (428.227-711.214)	-0.98 (-1.02 to -0.94)
	Mauritania	21253.745 (18001.644-24721.766)	3422.419 (2898.744-3980.863)	29864.676 (25847.914-33914.585)	2099.464 (1817.089-2384.17)	-1.32 (-1.45 to -1.19)
	Mauritius	1895.882 (1415.865-2563.701)	502.991 (375.639-680.168)	1442.94 (1106.078-1855.479)	362.892 (278.173-466.644)	-0.79 (-0.86 to -0.72)
	Mexico	520450.609 (422079.196-636312.411)	1825.974 (1480.843-2232.469)	451237.253 (390747.157-522944.21)	1016.718 (880.423-1178.287)	-0.73 (-1.2 to -0.27)
	Micronesia (Federated States of)	306.789 (237.233-389.425)	980.686 (758.342-1244.842)	218.78 (169.55-277.319)	644.785 (499.694-817.309)	-1.51 (-1.59 to -1.44)
	Monaco	22.245 (16.433-29.022)	259.384 (191.607-338.401)	25.248 (18.233-33.637)	264.041 (190.677-351.764)	0.34 (0.33 to 0.35)
	Mongolia	2364.885 (1859.075-3034.265)	351.566 (276.372-451.076)	3617.955 (2752.631-4746.02)	334.377 (254.403-438.635)	0.73 (0.06 to 1.39)
	Montenegro	642.043 (476.33-863.436)	318.669 (236.42-428.555)	550.664 (395.097-731.708)	301.542 (216.354-400.681)	0.18 (0.03 to 0.34)
	Morocco	72394.463 (56702.933-93518.451)	883.911 (692.323-1141.828)	57022.942 (43997.007-72311.582)	465.532 (359.189-590.347)	-2.09 (-2.19 to -1.99)
	Mozambique	128051.822 (105266.96-151398.458)	3021.798 (2484.115-3572.738)	230760.673 (192095.776-275477.606)	2281.351 (1899.101-2723.432)	-0.89 (-1.01 to -0.77)
	Myanmar	92891.039 (72752.288-117150.122)	688.965 (539.597-868.892)	93213.474 (72057.752-120535.024)	483.398 (373.686-625.085)	-0.9 (-1.01 to -0.79)
	Namibia	10627.17 (8530.306-12816.171)	2374.4 (1905.903-2863.482)	12382.686 (10072.709-15100.738)	1466.284 (1192.75-1788.14)	-1.48 (-1.57 to -1.38)
	Nauru	38.522 (30.271-49.644)	1233.28 (969.122-1589.353)	33.093 (26.027-42.919)	908.545 (714.545-1178.295)	-1.14 (-1.26 to -1.03)
	Nepal	73524.602 (59011.517-94409.898)	1223.022 (981.608-1570.432)	52942.304 (39959.996-71317.411)	469.72 (354.537-632.75)	-3.91 (-4.23 to -3.59)
	Netherlands	7273.835 (5203.094-9591.663)	151.973 (108.709-200.4)	7624.305 (5632.163-10146.337)	160.107 (118.273-213.069)	0.65 (0.39 to 0.9)
	New Zealand	10076.941 (7593.141-13059.022)	907.511 (683.824-1176.072)	7376.022 (6205.947-8963.901)	483.194 (406.544-587.214)	-1.97 (-2.28 to -1.67)
	Nicaragua	9227.043 (7565.807-11474.857)	760.059 (623.218-945.219)	10061.626 (8526.874-12156.43)	440.848 (373.603-532.632)	-1.67 (-1.88 to -1.45)
	Niger	85241.781 (69246.893-104515.207)	3633.787 (2951.938-4455.398)	228983.98 (184245.145-279851.964)	3129.263 (2517.869-3824.418)	-0.28 (-0.32 to -0.24)
	Nigeria	988304.831 (840342.979-1153138.541)	3653.643 (3106.646-4263.013)	1982762.778 (1720437.475-2276535.863)	2579.749 (2238.44-2961.973)	-0.8 (-1.11 to -0.48)
	Niue	4.542 (3.378-5.996)	677.836 (504.113-894.825)	3.024 (2.342-3.913)	602.259 (466.442-779.236)	-0.21 (-0.28 to -0.14)
	North Macedonia	1921.922 (1438.018-2639.028)	296.483 (221.834-407.106)	1521.989 (1107.68-2005.638)	230.029 (167.412-303.127)	-0.74 (-0.96 to -0.53)
	Northern Mariana Islands	165.839 (126.629-219.985)	1018.722 (777.863-1351.336)	88.643 (70.288-114.188)	598.161 (474.3-770.537)	-0.86 (-0.98 to -0.75)
	Norway	8178.109 (6041.902-10758.426)	637.135 (470.709-838.161)	7118.332 (5419.308-9478.891)	458.032 (348.708-609.924)	-1.34 (-1.87 to -0.81)
	Oman	4329.176 (3261.369-5700.153)	924.952 (696.809-1217.869)	8046.975 (6065.542-10576.624)	646.663 (487.433-849.949)	-1.82 (-1.88 to -1.76)
	Pakistan	556587.158 (462140.798-680864.076)	1740.426 (1445.096-2129.036)	865831.871 (701804.541-1080275.379)	1119.628 (907.52-1396.93)	-1.99 (-2.1 to -1.89)
	Palau	33.485 (25.993-42.929)	656.921 (509.94-842.201)	25.936 (20.253-33.058)	510.621 (398.734-650.833)	0.12 (0.08 to 0.17)
	Palestine	5801.311 (4513.038-7673.339)	973.884 (757.618-1288.148)	7867.629 (6045.333-10203.391)	465.671 (357.812-603.92)	-3.42 (-3.79 to -3.04)
	Panama	3856.279 (3205.844-4795.108)	492.765 (409.651-612.731)	5975.181 (5061.033-7261.541)	436.17 (369.44-530.071)	-0.07 (-0.22 to 0.08)
	Papua New Guinea	11129.91 (8649.22-14307.573)	887.676 (689.826-1141.113)	24843.206 (19640.233-32021.728)	747.182 (590.698-963.083)	-0.83 (-0.91 to -0.75)
	Paraguay	11347.263 (8866.509-14210.306)	915.818 (715.6-1146.889)	16119.38 (12668.694-20421.969)	675.644 (531.008-855.987)	-0.86 (-0.95 to -0.77)
	Peru	22486.076 (18128.078-28036.71)	318.336 (256.64-396.916)	22633.889 (19047.512-26961.434)	188.921 (158.987-225.043)	-1.75 (-2.32 to -1.17)
	Philippines	207498.14 (162610.832-260809.096)	1024.667 (803.005-1287.927)	271263.631 (213902.497-342247.279)	724.692 (571.449-914.327)	-1.06 (-1.16 to -0.96)
	Poland	37882.152 (26719.905-54634.341)	315.908 (222.823-455.608)	20288.335 (17966.367-23309.656)	184.506 (163.389-211.982)	-2.11 (-2.37 to -1.86)
	Portugal	6149.288 (4523.923-8460.612)	189.349 (139.3-260.519)	5075.932 (4896.652-5244.551)	170.297 (164.283-175.955)	-0.08 (-0.78 to 0.63)
	Puerto Rico	8825.525 (6817.976-11968.051)	724.834 (559.955-982.927)	3074.335 (2416.069-3984.589)	321.227 (252.447-416.336)	-2.44 (-2.71 to -2.16)
	Qatar	827.791 (611.446-1096.493)	842.888 (622.597-1116.49)	3743.534 (2777.112-4858.962)	570.256 (423.04-740.17)	-2.64 (-3.34 to -1.94)
	Republic of Korea	10574.301 (8416.729-13268.831)	67.573 (53.785-84.791)	8181.066 (6572.74-9965.918)	54.729 (43.97-66.669)	-1.52 (-2.25 to -0.78)
	Republic of Moldova	8898.723 (6553.95-12470.368)	615.365 (453.219-862.352)	4370.149 (3282.503-5760.281)	400.27 (300.651-527.595)	-0.61 (-1.17 to -0.06)
	Romania	28705.458 (20835.178-39308.19)	389.014 (282.356-532.701)	24008.628 (18156.324-32407.933)	446.862 (337.935-603.194)	1.19 (0.6 to 1.79)
	Russian Federation	292273.197 (216841.213-395601.432)	607.61 (450.793-822.42)	290880.488 (223683.261-371885.787)	677.592 (521.059-866.29)	1.53 (1.05 to 2.01)
	Rwanda	75217.937 (63336.681-88265.444)	3453.683 (2908.147-4052.768)	82867.962 (69474.633-96056.991)	1833.079 (1536.812-2124.827)	-2.62 (-2.81 to -2.44)
	Saint Kitts and Nevis	103.628 (80.326-135.741)	807.075 (625.589-1057.17)	70.212 (55.681-90.787)	361.294 (286.524-467.174)	-2.46 (-2.6 to -2.33)
	Saint Lucia	363.781 (280.925-473.09)	819.266 (632.666-1065.44)	205.647 (165.007-261.173)	356.8 (286.289-453.138)	-2.62 (-2.76 to -2.47)
	Saint Vincent and the Grenadines	252.547 (192.79-331.21)	725.411 (553.765-951.36)	170.716 (133.554-218.327)	479.092 (374.8-612.705)	-0.84 (-0.99 to -0.69)
	Samoa	371.178 (289.34-483.374)	744.518 (580.365-969.564)	593.808 (462.397-756.076)	922.262 (718.164-1174.286)	1.01 (0.88 to 1.14)
	San Marino	17.179 (12.819-22.933)	223.781 (166.991-298.74)	20.592 (15.135-27.089)	218.325 (160.459-287.2)	0.64 (0.58 to 0.71)
	Sao Tome and Principe	980.095 (816.222-1159.178)	2739.74 (2281.654-3240.345)	1027.373 (866.059-1204.666)	1404.8 (1184.225-1647.226)	-2.39 (-2.65 to -2.14)
	Saudi Arabia	51113.994 (39359.085-66269.925)	1182.63 (910.655-1533.294)	60374.56 (46278.933-77611.68)	501.115 (384.12-644.185)	-4.04 (-4.19 to -3.88)
	Senegal	81811.307 (68187.128-97838.538)	3530.495 (2942.556-4222.136)	103303.139 (86984.03-120407.312)	2027.125 (1706.894-2362.762)	-1.68 (-1.78 to -1.58)
	Serbia	5799.405 (4409.25-7913.28)	191.687 (145.738-261.557)	4366.82 (3214.952-5657.747)	170.681 (125.66-221.139)	-0.74 (-1.37 to -0.11)
	Seychelles	146.023 (111.035-187.84)	628.449 (477.869-808.418)	179.755 (140.288-228.645)	571.39 (445.936-726.799)	0.43 (0.22 to 0.65)
	Sierra Leone	42011.912 (34817.868-49832.648)	3280.867 (2719.057-3891.617)	62489.275 (51355.114-74768.211)	2141.614 (1760.027-2562.434)	-1.41 (-1.53 to -1.29)
	Singapore	1942.027 (1448.027-2574.521)	175.127 (130.579-232.164)	2820.984 (2032.322-3809.035)	159.974 (115.25-216.004)	-0.57 (-0.77 to -0.37)
	Slovakia	4710.871 (3352.425-6610.23)	278.869 (198.453-391.305)	3995.196 (2929.038-5170.85)	253.392 (185.772-327.957)	0.6 (-0.11 to 1.32)
	Slovenia	1936.648 (1396.385-2644.412)	308.08 (222.136-420.67)	2155.545 (1592.726-2923.009)	395.367 (292.136-536.135)	0.93 (0.59 to 1.27)
	Solomon Islands	1097.28 (855.41-1427.149)	1091.265 (850.72-1419.326)	1829.698 (1426.578-2372.154)	826.626 (644.503-1071.698)	-1.33 (-1.47 to -1.19)
	Somalia	86087.904 (71824.248-100975.033)	3750.04 (3128.707-4398.532)	182822.5 (149682.254-223147.8)	2865.617 (2346.166-3497.688)	-0.83 (-0.91 to -0.74)
	South Africa	226685.462 (190224.521-268545.135)	1826.907 (1533.061-2164.263)	239892.807 (204404.229-277375.576)	1237.55 (1054.473-1430.915)	-1 (-1.07 to -0.93)
	South Sudan	66865.198 (56343.485-78372.635)	3901.97 (3287.967-4573.495)	105918.609 (90219.445-123486.757)	3394.864 (2891.68-3957.952)	-0.21 (-0.25 to -0.17)
	Spain	43984.379 (32669.316-59057.66)	360.733 (267.934-484.355)	37841.816 (37267.152-38435.23)	293.367 (288.912-297.967)	0.34 (0.06 to 0.62)
	Sri Lanka	28834.695 (21574.895-37716.124)	494.713 (370.158-647.091)	32159.033 (24472.093-42415.037)	444.126 (337.967-585.765)	0.13 (-0.02 to 0.29)
	Sudan	69480.558 (54803.802-91154.806)	1127.192 (889.089-1478.816)	83015.026 (63984.487-106980.928)	571.619 (440.58-736.641)	-2.27 (-2.4 to -2.15)
	Suriname	993.517 (761.143-1308.434)	792.034 (606.784-1043.086)	985.734 (782.954-1247.23)	524.1 (416.285-663.134)	-0.85 (-0.97 to -0.73)
	Sweden	5714.435 (4637.371-6904.78)	226.34 (183.679-273.488)	4786.563 (3588.915-6261.728)	169.405 (127.018-221.613)	-1.11 (-1.26 to -0.95)
	Switzerland	5046.967 (3627.582-6819.425)	235.852 (169.522-318.681)	6114.784 (4495.098-8036.703)	245.132 (180.202-322.179)	1.59 (1.07 to 2.11)
	Syrian Arab Republic	35971.701 (27124.945-47260.649)	955.455 (720.474-1255.304)	17715.302 (13678.724-22624.832)	346.815 (267.791-442.93)	-2.82 (-2.87 to -2.76)
	Taiwan (Province of China)	10914.287 (8138.293-14781.59)	158.083 (117.875-214.097)	8502.72 (6121.402-11522.057)	121.48 (87.458-164.618)	-0.39 (-1.31 to 0.54)
	Tajikistan	5538.289 (4324.892-7056.771)	346.87 (270.873-441.974)	7221.105 (5683.606-9219.665)	222.241 (174.922-283.75)	-1.59 (-1.69 to -1.48)
	Thailand	82474.838 (62981.157-104846.416)	409.503 (312.713-520.582)	62595.062 (49392.504-80318.723)	298.1 (235.224-382.506)	-0.25 (-0.36 to -0.13)
	Timor-Leste	3258.065 (2524.964-4125.623)	1386.95 (1074.871-1756.268)	3354.958 (2566.868-4262.051)	749.296 (573.284-951.885)	-1.89 (-2.09 to -1.7)
	Togo	35155.868 (29396.022-41910.793)	3103.897 (2595.363-3700.287)	54527.789 (45756.798-63799.49)	1955.628 (1641.058-2288.155)	-1 (-1.31 to -0.69)
	Tokelau	3.196 (2.413-4.082)	683.916 (516.467-873.6)	2.726 (2.091-3.488)	641.886 (492.329-821.367)	-0.09 (-0.13 to -0.05)
	Tonga	413.93 (322.343-537.884)	1365.063 (1063.025-1773.839)	361.485 (279.347-470.084)	1089.476 (841.92-1416.78)	-1.16 (-1.27 to -1.04)
	Trinidad and Tobago	3009.752 (2374.478-4032.981)	768.643 (606.404-1029.959)	2210.793 (1771.11-2830.62)	516.437 (413.728-661.227)	-0.43 (-0.69 to -0.17)
	Tunisia	17693.455 (13374.874-23437.519)	664.116 (502.02-879.717)	12896.719 (9514.233-17106.406)	334.161 (246.519-443.236)	-2.2 (-2.35 to -2.06)
	Turkey	145375.431 (114033.51-186272.86)	782.941 (614.145-1003.201)	117162.825 (89032.2-152543.076)	432.602 (328.735-563.237)	-0.35 (-0.67 to -0.03)
	Turkmenistan	4490.134 (3464.49-5812.313)	389.508 (300.536-504.204)	5221.605 (4004.904-6870.104)	324.15 (248.619-426.487)	-0.88 (-0.95 to -0.8)
	Tuvalu	34.432 (26.09-44.901)	1125.076 (852.484-1467.125)	31.349 (24.218-39.894)	836.695 (646.366-1064.758)	-0.64 (-1.19 to -0.09)
	Uganda	184931.573 (150047.158-222608.382)	3590.151 (2912.926-4321.586)	317351.632 (258944.543-380619.369)	2295.095 (1872.693-2752.649)	-1.36 (-1.52 to -1.2)
	Ukraine	98847.348 (71738.05-135817.668)	595.701 (432.328-818.502)	55423.894 (42442.033-72805.851)	430.302 (329.513-565.252)	-0.05 (-0.51 to 0.41)
	United Arab Emirates	2522.806 (2209.168-2916.179)	594.033 (520.183-686.659)	9358.447 (7097.37-12046.943)	452.817 (343.413-582.902)	-0.81 (-1.11 to -0.52)
	United Kingdom	63880.656 (50413.521-81593.967)	366.985 (289.618-468.745)	70100.513 (52591.774-90650.489)	355.336 (266.585-459.503)	0.51 (0.31 to 0.72)
	United Republic of Tanzania	252629.024 (207605.504-300206.806)	3141.949 (2581.991-3733.674)	437289.07 (366379.489-517342.12)	2247.894 (1883.381-2659.408)	-0.85 (-1.22 to -0.48)
	United States of America	564010.132 (429580.306-745804.904)	692.277 (527.276-915.416)	619712.864 (534304.961-728016.666)	641.139 (552.778-753.188)	-0.43 (-0.67 to -0.2)
	United States Virgin Islands	319.776 (250.895-425.343)	870.959 (683.351-1158.487)	126.964 (100.71-161.23)	553.022 (438.665-702.278)	-1.42 (-1.61 to -1.22)
	Uruguay	5627.424 (4297.418-7554.6)	580.601 (443.38-779.435)	6025.912 (4594.93-7920.079)	575.005 (438.458-755.751)	-0.17 (-0.32 to -0.03)
	Uzbekistan	22409.969 (17367.379-29117.723)	349.614 (270.945-454.26)	29215.549 (22520.24-37890.434)	261.96 (201.927-339.744)	-0.86 (-1.05 to -0.67)
	Vanuatu	529.249 (411.628-672.281)	1155.459 (898.669-1467.727)	840.223 (647.744-1089.884)	832.834 (642.048-1080.3)	-1.19 (-1.33 to -1.05)
	Venezuela (Bolivarian Republic of)	43262.123 (36076.323-52856.42)	695.476 (579.958-849.712)	40550.177 (34552.85-49399.053)	462.119 (393.772-562.963)	-0.77 (-0.93 to -0.61)
	Viet Nam	141258.293 (110516.9-183917.438)	640.323 (500.972-833.696)	108603.45 (81510.682-142506.304)	335.695 (251.95-440.489)	-1.83 (-1.99 to -1.67)
	Yemen	96023.467 (75985.576-125859.982)	2541.232 (2010.935-3330.846)	127514.532 (99262.237-168474.92)	1164.264 (906.308-1538.25)	-2.69 (-2.82 to -2.57)
	Zambia	92038.253 (76243.907-108784.314)	3712.439 (3075.361-4387.905)	155971.488 (133787.266-179545.609)	2425.035 (2080.116-2791.563)	-1.42 (-1.6 to -1.23)
	Zimbabwe	77893.973 (62076.865-96444.88)	2393.935 (1907.824-2964.065)	88922.259 (70205.498-110275.053)	1684.619 (1330.033-2089.144)	-1.07 (-1.13 to -1)

## Sheet: TableS5
	TableS5 The case number and ASR of Prevalence of MHD in 1990 and 2021 for female by 204 countries, with EAPC from 1990 to 2021.
	Prevalence	1990		2021
	Location	Number (95 % UIs)	ASPR(95 % UIs)	Number (95 % UIs)	ASPR(95 % UIs)	EAPC (95 % CI) 1990–2021
	Afghanistan	6549.96 (4181.276-9840.893)	214.676 (137.042-322.537)	15930.074 (9948.605-23845.384)	164.925 (102.998-246.872)	-0.98 (-1.06 to -0.91)
	Albania	945.516 (560.798-1456.99)	89.232 (52.925-137.502)	445.402 (269.114-673.345)	57.104 (34.503-86.329)	-1.06 (-1.33 to -0.78)
	Algeria	13787.882 (8493.919-21253.758)	177.84 (109.557-274.136)	21867.032 (12353.777-33755.062)	153.588 (86.769-237.086)	-0.38 (-0.8 to 0.03)
	American Samoa	50.975 (32.168-79.652)	335.528 (211.739-524.286)	27.461 (17.746-41.003)	172.664 (111.583-257.815)	-1.57 (-1.73 to -1.41)
	Andorra	8.972 (5.421-14.06)	50.151 (30.303-78.59)	10.52 (6.099-16.602)	40.868 (23.691-64.492)	-0.03 (-0.09 to 0.03)
	Angola	21454.466 (14214.159-31561.376)	698.816 (462.985-1028.019)	44788.482 (29213.22-66506.45)	432.799 (282.292-642.663)	-1.37 (-1.5 to -1.24)
	Antigua and Barbuda	23.209 (14.667-36.641)	114.801 (72.548-181.245)	20.191 (12.711-30.941)	66.387 (41.795-101.735)	-1.61 (-1.69 to -1.53)
	Argentina	15870.54 (9938.665-23958.738)	151.947 (95.154-229.385)	20270.705 (12694.885-30773.828)	136.204 (85.3-206.778)	-0.28 (-0.39 to -0.18)
	Armenia	420.711 (255.148-644.063)	37.858 (22.959-57.956)	329.451 (192.792-508.971)	35.955 (21.041-55.547)	0.67 (0.1 to 1.25)
	Australia	5707.435 (3768.461-8111.253)	104.388 (68.925-148.354)	5743.913 (3478.258-8757.797)	75.145 (45.504-114.574)	-0.81 (-1.23 to -0.39)
	Austria	840.77 (579.526-1135.134)	34.808 (23.993-46.995)	671.963 (460.066-910.245)	26.545 (18.175-35.959)	-0.84 (-1.06 to -0.62)
	Azerbaijan	1182.77 (730.846-1899.703)	49.071 (30.321-78.815)	1105.204 (700.461-1650.684)	31.99 (20.275-47.779)	-0.26 (-0.68 to 0.17)
	Bahamas	122.579 (73.946-191.794)	135.061 (81.476-211.324)	97.862 (61.871-148.662)	70.946 (44.854-107.774)	-1.11 (-1.39 to -0.82)
	Bahrain	305.28 (183.747-474.501)	213.214 (128.333-331.402)	427.437 (263.836-647.952)	105.518 (65.131-159.955)	-1.93 (-2.22 to -1.63)
	Bangladesh	59693.449 (39767.708-91707.455)	183.567 (122.292-282.015)	46347.063 (28390.625-70296.534)	80.201 (49.129-121.645)	-2.63 (-2.68 to -2.57)
	Barbados	106.887 (66.947-166.897)	126.538 (79.255-197.581)	66.058 (42.212-101.247)	72.503 (46.33-111.125)	-1.44 (-1.65 to -1.23)
	Belarus	3509.905 (2084.702-5685.492)	107.071 (63.595-173.438)	2860.713 (1764.331-4497.783)	105.652 (65.161-166.113)	0.51 (0.1 to 0.93)
	Belgium	2826.386 (1697.961-4465.688)	93.647 (56.259-147.962)	3269.42 (1949.84-5062.253)	102.414 (61.078-158.574)	0.41 (0.21 to 0.6)
	Belize	133.27 (82.658-212.829)	236.391 (146.616-377.51)	182.299 (115.078-286.838)	119.765 (75.603-188.443)	-2.08 (-2.28 to -1.88)
	Benin	10165.652 (6723.997-14501.159)	705.018 (466.329-1005.698)	24615.775 (16399.702-35699.879)	576.984 (384.403-836.791)	-0.44 (-0.49 to -0.39)
	Bermuda	26.334 (15.678-41.326)	128.284 (76.374-201.321)	15.462 (9.44-23.961)	88.544 (54.056-137.207)	-0.85 (-1.01 to -0.69)
	Bhutan	389.993 (250.523-601.636)	206.585 (132.706-318.696)	269.341 (160.557-425.108)	105.679 (62.996-166.795)	-2.68 (-2.81 to -2.55)
	Bolivia (Plurinational State of)	2787.872 (1728.698-4305.662)	138.481 (85.869-213.873)	3051.021 (1835.674-4578.526)	77.763 (46.787-116.695)	-2.02 (-2.12 to -1.91)
	Bosnia and Herzegovina	754.045 (460.835-1181.308)	50.708 (30.99-79.441)	397.839 (239.893-608.313)	42.751 (25.778-65.368)	0.04 (-0.26 to 0.34)
	Botswana	1924.919 (1242.519-2873.421)	445.994 (287.885-665.757)	2018.988 (1324.597-2934.86)	239.91 (157.398-348.74)	-2.16 (-2.22 to -2.11)
	Brazil	73424.784 (45853.852-116672.037)	146.219 (91.314-232.343)	62708.638 (41187.023-90394.55)	85.825 (56.37-123.717)	-1.53 (-1.93 to -1.14)
	Brunei Darussalam	47.471 (29.187-75.588)	57.069 (35.088-90.87)	56.9 (34.585-91.172)	37.341 (22.697-59.832)	-1.66 (-1.89 to -1.42)
	Bulgaria	1106.317 (638.377-1766.855)	41.766 (24.1-66.703)	688.042 (420.75-1076.884)	37.406 (22.874-58.545)	0.45 (0.09 to 0.82)
	Burkina Faso	19465.372 (12956.243-27968.95)	683.447 (454.905-982.015)	44056.266 (29134.494-64153.831)	608.533 (402.424-886.133)	-0.57 (-0.59 to -0.54)
	Burundi	11968.077 (7981.638-17500.885)	715.982 (477.496-1046.979)	20500.186 (13353.671-30045.053)	492.655 (320.912-722.034)	-1.02 (-1.14 to -0.89)
	Cabo Verde	523.688 (345.633-754.894)	488.15 (322.179-703.667)	541.406 (365.054-769.489)	287.94 (194.149-409.243)	-2.06 (-2.23 to -1.9)
	Cambodia	7270.072 (4547.486-10808.181)	219.886 (137.54-326.898)	7327.312 (4411.823-11532.153)	128.055 (77.103-201.54)	-2.06 (-2.27 to -1.86)
	Cameroon	21805.466 (14675.57-31818.013)	691.098 (465.124-1008.433)	50870.979 (34910.303-72198.915)	496.104 (340.453-704.099)	-0.93 (-1.06 to -0.79)
	Canada	3876.897 (2552.024-5470.223)	43.437 (28.593-61.288)	1026.955 (524.25-1788.645)	9.719 (4.962-16.928)	-3.3 (-4.64 to -1.94)
	Central African Republic	5464.025 (3533.442-7943.937)	649.901 (420.274-944.866)	7004.478 (4435.906-10431.871)	386.048 (244.483-574.947)	-1.56 (-1.69 to -1.42)
	Chad	12916.216 (8564.311-18986.462)	724.237 (480.217-1064.607)	32675.648 (21252.349-47195.053)	621.926 (404.503-898.279)	-0.34 (-0.4 to -0.28)
	Chile	7610.737 (4666.467-11810.856)	169.783 (104.101-263.481)	9365.911 (6427.698-12778.019)	157.647 (108.191-215.079)	0.35 (-0.14 to 0.84)
	China	269812.451 (162336.385-430903.75)	68.453 (41.186-109.322)	151916.839 (92296.832-231986.498)	36.29 (22.048-55.418)	-0.42 (-1.74 to 0.91)
	Colombia	9047.586 (5707.364-13812.267)	82.186 (51.844-125.467)	9127.838 (5507.17-14340.405)	55.766 (33.645-87.611)	-1.35 (-1.55 to -1.14)
	Comoros	976.692 (651.798-1415.981)	687.713 (458.947-997.027)	843.867 (560.91-1224.608)	337.894 (224.595-490.347)	-2.57 (-2.58 to -2.55)
	Congo	4090.618 (2665.125-6026.802)	541.08 (352.525-797.186)	5816.425 (3704.757-8419.31)	314.289 (200.186-454.936)	-1.61 (-1.85 to -1.37)
	Cook Islands	10.273 (6.412-15.94)	172.299 (107.539-267.344)	6.301 (4.019-9.388)	112.428 (71.712-167.52)	-1.51 (-1.62 to -1.4)
	Costa Rica	999.858 (625.586-1562.277)	100.997 (63.191-157.808)	937.574 (612.297-1466.506)	58.091 (37.937-90.863)	-1.69 (-1.98 to -1.4)
	Croatia	525.439 (319.285-811.691)	34.277 (20.829-52.951)	371.547 (255.431-507.44)	32.362 (22.248-44.198)	1.16 (0.75 to 1.57)
	Cuba	3935.033 (2431.003-6389.468)	106.126 (65.563-172.321)	2427.71 (1520.758-3853.361)	73.736 (46.189-117.036)	0.1 (-0.1 to 0.29)
	Cyprus	108.313 (64.293-167.853)	43.768 (25.98-67.828)	146.084 (84.762-233.905)	33.54 (19.461-53.703)	-1.29 (-2.11 to -0.47)
	Czechia	2219.271 (1334.52-3551.429)	68.079 (40.938-108.944)	2368.329 (1427.843-3702.823)	80.877 (48.76-126.449)	0.95 (0.41 to 1.5)
	Coted'Ivoire	25337.398 (16499.17-36553.804)	704.111 (458.502-1015.808)	43647.879 (29273.862-62881.116)	506.458 (339.672-729.626)	-1.05 (-1.1 to -1)
	Democratic People's Republic of Korea	4157.989 (2553.235-6572.175)	57.777 (35.478-91.323)	2254.168 (1365.653-3461.924)	26.527 (16.071-40.739)	-2.25 (-2.38 to -2.13)
	Democratic Republic of the Congo	80643.813 (52525.309-118232.969)	706.048 (459.866-1035.146)	115021.123 (74439.674-170347.616)	406.056 (262.792-601.373)	-1.6 (-1.78 to -1.42)
	Denmark	352.465 (219.761-544.276)	21.953 (13.688-33.9)	433.541 (254.69-663.991)	26.665 (15.665-40.839)	2.58 (1.78 to 3.38)
	Djibouti	800.72 (524.218-1162.154)	623.494 (408.191-904.931)	1680.728 (1109.18-2442.314)	418.485 (276.175-608.113)	-1.51 (-1.63 to -1.4)
	Dominica	47.632 (29.99-73.268)	213.676 (134.536-328.679)	20.812 (13.091-31.374)	97.599 (61.391-147.129)	-2.82 (-2.99 to -2.64)
	Dominican Republic	4421.728 (2835.659-7085.816)	182.874 (117.278-293.056)	4534.321 (2875.121-7158.764)	125.043 (79.287-197.417)	-1.17 (-1.3 to -1.05)
	Ecuador	4085.005 (2839.404-5503.062)	124.581 (86.593-167.827)	12045.151 (8335.811-16285.267)	201.506 (139.451-272.439)	1.68 (1.48 to 1.88)
	Egypt	38228.811 (23992.487-57910.856)	222.878 (139.879-337.627)	52822.729 (33843.292-81572.578)	158.672 (101.66-245.032)	-0.82 (-1.01 to -0.63)
	El Salvador	1712.745 (1057.127-2629.12)	98.868 (61.023-151.766)	1222.396 (779.369-1886.563)	54.682 (34.864-84.392)	-2.24 (-2.5 to -1.99)
	Equatorial Guinea	855.941 (548.319-1258.776)	651.2 (417.161-957.677)	1767.009 (1195.19-2509.251)	376.836 (254.889-535.128)	-1.97 (-2.19 to -1.76)
	Eritrea	6672.962 (4384.124-9719.937)	634.759 (417.036-924.6)	9127.307 (6016.404-13438.038)	428.013 (282.131-630.159)	-1.47 (-1.53 to -1.41)
	Estonia	643.389 (406.157-1032.148)	131.253 (82.857-210.561)	555.99 (344.427-847.896)	155.339 (96.23-236.895)	1.31 (0.93 to 1.69)
	Eswatini	1562.465 (1034.995-2247.049)	598.483 (396.442-860.705)	1409.237 (942.766-2048.123)	354.079 (236.875-514.602)	-1.92 (-1.98 to -1.86)
	Ethiopia	94663.652 (62155.531-140597.984)	625.439 (410.659-928.926)	142000.712 (92363.868-208334.83)	396.75 (258.065-582.088)	-1.58 (-1.72 to -1.44)
	Fiji	357.236 (218.785-545.505)	141.807 (86.848-216.542)	484.311 (299.693-739.691)	164.221 (101.62-250.816)	0.62 (0.55 to 0.68)
	Finland	1252.241 (758.431-1916.849)	80.21 (48.58-122.78)	1108.769 (666.956-1735.64)	76.117 (45.787-119.152)	-0.79 (-1.08 to -0.5)
	France	12495.804 (7597.978-19584.714)	70.078 (42.61-109.833)	15205.869 (8705.161-23261.62)	82.432 (47.191-126.102)	0.69 (0.53 to 0.84)
	Gabon	1674.583 (1095.091-2424.77)	563.145 (368.268-815.425)	2129.449 (1423.708-3030.555)	336.208 (224.782-478.479)	-1.59 (-1.77 to -1.41)
	Gambia	1975.239 (1296.479-2898.9)	662.735 (434.997-972.643)	3723.157 (2470.367-5428.903)	466.61 (309.602-680.385)	-1.01 (-1.14 to -0.89)
	Georgia	286.175 (173.917-447.783)	16.072 (9.767-25.148)	207.65 (144.437-277.068)	20.517 (14.271-27.376)	1.33 (1.02 to 1.65)
	Germany	20585.14 (12530.05-33028.018)	84.078 (51.178-134.9)	24260.4 (14491.353-37358.727)	110.071 (65.748-169.499)	0.79 (0.43 to 1.16)
	Ghana	23502.141 (15214.201-35298.265)	507.628 (328.615-762.416)	46893.108 (31590.931-67006.924)	403.076 (271.544-575.967)	-2.57 (-3.63 to -1.5)
	Greece	1347.709 (823.469-2133.375)	41.859 (25.577-66.262)	1331.208 (786.057-2030.803)	47.177 (27.857-71.971)	0.84 (0.66 to 1.02)
	Greenland	8.294 (5.097-13.062)	47.03 (28.904-74.071)	6.234 (3.869-9.956)	37.593 (23.328-60.034)	-0.07 (-0.13 to -0.02)
	Grenada	41.543 (26.178-65.275)	161.433 (101.725-253.653)	28.324 (17.4-44.043)	86.091 (52.886-133.867)	-2.07 (-2.15 to -1.99)
	Guam	93.58 (58.313-144.975)	217.048 (135.251-336.254)	94.75 (59.976-146.674)	200.979 (127.218-311.117)	0.48 (0.31 to 0.66)
	Guatemala	1034.296 (651.388-1640.752)	40.9 (25.759-64.882)	422.159 (381.557-464.087)	7.639 (6.905-8.398)	-7.45 (-8.3 to -6.6)
	Guinea	12306.459 (8118.173-17991.926)	688.594 (454.243-1006.718)	20730.694 (13768.177-30252.081)	475.584 (315.857-694.015)	-1.24 (-1.3 to -1.19)
	Guinea-Bissau	2004.849 (1318.797-2921.767)	641.301 (421.85-934.6)	3183.257 (2083.084-4680.876)	466.153 (305.045-685.463)	-1.2 (-1.29 to -1.11)
	Guyana	481.667 (295.611-779.38)	184.242 (113.074-298.12)	282.62 (178.866-440.457)	110.345 (69.836-171.97)	-1.59 (-1.65 to -1.53)
	Haiti	4582.737 (2835.787-7012.549)	225.891 (139.781-345.661)	5361.055 (3300.732-8352.079)	120.455 (74.162-187.658)	-2.3 (-2.4 to -2.21)
	Honduras	1781.848 (1127.697-2790.249)	124.47 (78.774-194.911)	2117.919 (1353.907-3237.17)	59.386 (37.963-90.77)	-2.92 (-3.13 to -2.7)
	Hungary	856.57 (516.535-1345.417)	26.183 (15.789-41.126)	739.106 (444.188-1121.993)	27.209 (16.352-41.304)	0.52 (-0.04 to 1.09)
	Iceland	46.791 (28.16-75.302)	58.349 (35.116-93.904)	53.06 (31.168-83.934)	52.337 (30.743-82.79)	-0.49 (-1.04 to 0.06)
	India	517060.765 (322013.578-790016.278)	197.386 (122.928-301.586)	379289.721 (237925.936-576728.35)	79.889 (50.114-121.475)	-3.62 (-4.32 to -2.92)
	Indonesia	112000.432 (70765.571-167498.558)	180.299 (113.919-269.64)	95811.911 (62135.624-140430.97)	101.344 (65.723-148.539)	-1.96 (-2.17 to -1.75)
	Iran (Islamic Republic of)	46673.408 (28970.659-71249.709)	275.244 (170.847-420.176)	37236.197 (22364.356-56599.5)	129.176 (77.584-196.35)	-1.03 (-1.76 to -0.3)
	Iraq	16497.848 (10121.635-24349.169)	304.486 (186.806-449.39)	19136.515 (11854.104-29547.622)	141.291 (87.522-218.159)	-2.53 (-2.58 to -2.47)
	Ireland	431.695 (265.88-676.25)	38.111 (23.472-59.701)	602.584 (347.691-943.242)	40.05 (23.109-62.692)	0.22 (0.09 to 0.35)
	Israel	1364.872 (917.466-1875.475)	87.45 (58.784-120.166)	2927.897 (1721.382-4494.624)	102.304 (60.147-157.047)	-0.24 (-0.75 to 0.27)
	Italy	9797.662 (5907.963-15102.835)	54.8 (33.044-84.473)	5303.719 (3557.17-7370.97)	33.154 (22.236-46.077)	-1.34 (-1.46 to -1.21)
	Jamaica	1235.722 (770.414-1963.561)	160.834 (100.273-255.566)	767.53 (487.278-1183.039)	80.168 (50.896-123.567)	-2.35 (-2.44 to -2.26)
	Japan	30099.678 (18364.299-46855.007)	74.305 (45.335-115.668)	17255.231 (11238.934-24815.191)	53.522 (34.861-76.972)	-1.89 (-2.46 to -1.32)
	Jordan	961.308 (615.111-1468.349)	85.816 (54.911-131.079)	2009.033 (1248.236-3179.573)	50.171 (31.172-79.403)	-2.11 (-2.24 to -1.97)
	Kazakhstan	4716.672 (2930.144-7204.04)	87.771 (54.526-134.058)	7238.459 (4427.126-11132.826)	119.418 (73.038-183.667)	2.37 (1.85 to 2.89)
	Kenya	44633.163 (28996.722-64677.689)	635.75 (413.026-921.262)	62021.139 (40639.895-90140.467)	361.263 (236.721-525.054)	-1.79 (-1.84 to -1.74)
	Kiribati	49.897 (30.847-76.912)	210.858 (130.358-325.022)	61.763 (38.296-94.085)	150.843 (93.529-229.784)	-1.14 (-1.27 to -1.01)
	Kuwait	948.538 (579.775-1489.725)	185.938 (113.651-292.024)	1785.872 (1121.206-2714.834)	103.355 (64.888-157.118)	-2.3 (-2.72 to -1.87)
	Kyrgyzstan	861.35 (522.378-1344.408)	62.443 (37.87-97.462)	1179.794 (733.04-1840.367)	53.178 (33.041-82.953)	0.5 (0.12 to 0.88)
	Lao People's Democratic Republic	2770.242 (1698.63-4110.356)	214.201 (131.342-317.822)	3133.703 (1972.766-4681.64)	125.928 (79.276-188.132)	-2.54 (-2.69 to -2.38)
	Latvia	1050.784 (642.719-1689.594)	126.701 (77.498-203.728)	665.707 (415.994-1026.654)	131.757 (82.334-203.196)	0.25 (-0.44 to 0.95)
	Lebanon	1713.991 (1030.312-2641.876)	177.65 (106.789-273.823)	1724.97 (1027.063-2626.949)	94.211 (56.094-143.474)	-2.28 (-2.41 to -2.15)
	Lesotho	2322.882 (1525.117-3408.66)	453.352 (297.654-665.261)	1798.1 (1164.419-2648.099)	278.674 (180.464-410.409)	-1.98 (-2.04 to -1.92)
	Liberia	5366.182 (3554.974-7679.082)	740.433 (490.52-1059.57)	7699.581 (5247.662-10946.438)	427.606 (291.436-607.925)	-1.55 (-1.65 to -1.44)
	Libya	2795.953 (1814.363-4259.325)	223.834 (145.252-340.987)	2075.33 (1254.002-3167.446)	84.052 (50.788-128.283)	-3.52 (-3.63 to -3.42)
	Lithuania	1934.821 (1220.898-3020.279)	165.144 (104.208-257.791)	1100.549 (683.726-1702.823)	148.076 (91.994-229.111)	-1.3 (-2.11 to -0.48)
	Luxembourg	20.83 (12.585-32.388)	17.537 (10.595-27.267)	32.365 (19.091-50.399)	16.569 (9.773-25.802)	-0.11 (-0.53 to 0.31)
	Madagascar	22955.001 (14917.583-33932.992)	637.171 (414.073-941.891)	33663.342 (21790.295-49820.541)	353.366 (228.734-522.97)	-1.85 (-2.01 to -1.68)
	Malawi	22258.983 (14437.052-32619.389)	746.591 (484.235-1094.09)	26309.829 (17571.38-38132.481)	397.623 (265.558-576.299)	-1.97 (-2.16 to -1.77)
	Malaysia	10380.199 (6201.891-15774.967)	180.442 (107.809-274.221)	15322.298 (9559.258-23183.134)	146.673 (91.506-221.921)	-1 (-1.12 to -0.88)
	Maldives	149.211 (92.75-228.784)	231.548 (143.93-355.029)	174.639 (104.032-268.98)	123.751 (73.718-190.601)	-2.31 (-2.75 to -1.86)
	Mali	18957.621 (12522.267-27651.359)	740.849 (489.36-1080.593)	44791.892 (29125.499-65868.405)	614.138 (399.338-903.117)	-0.53 (-0.59 to -0.47)
	Malta	89.166 (53.79-140.844)	74.759 (45.099-118.088)	84.129 (48.921-129.305)	71.959 (41.844-110.599)	-1.44 (-2.08 to -0.79)
	Marshall Islands	22.184 (14.048-33.607)	165.548 (104.829-250.788)	22.883 (13.894-35.528)	120.543 (73.193-187.157)	-1 (-1.03 to -0.96)
	Mauritania	4045.447 (2749.012-5790.049)	651.425 (442.664-932.352)	5717.604 (3960.254-8115.12)	401.943 (278.403-570.487)	-1.25 (-1.38 to -1.12)
	Mauritius	424.664 (264.625-654.162)	112.666 (70.207-173.554)	319.959 (194.331-490.664)	80.468 (48.873-123.4)	-0.81 (-0.9 to -0.73)
	Mexico	92267.749 (59035.938-136939.026)	323.717 (207.124-480.443)	81011.269 (54987.148-114237.534)	182.533 (123.896-257.398)	-0.38 (-0.93 to 0.18)
	Micronesia (Federated States of)	64.604 (38.73-98.718)	206.515 (123.804-315.562)	46.584 (28.145-68.707)	137.291 (82.947-202.493)	-1.48 (-1.56 to -1.39)
	Monaco	4.87 (2.972-7.524)	56.788 (34.651-87.736)	5.541 (3.203-8.636)	57.942 (33.501-90.316)	0.35 (0.33 to 0.36)
	Mongolia	467.609 (282.393-715.59)	69.515 (41.981-106.38)	749.324 (458.338-1164.392)	69.254 (42.36-107.615)	0.85 (0.13 to 1.57)
	Montenegro	142.689 (87.242-222.982)	70.822 (43.301-110.674)	122.502 (73.153-194.329)	67.082 (40.058-106.414)	0.2 (0.04 to 0.36)
	Morocco	14603.135 (9239.574-21946.778)	178.299 (112.812-267.962)	11517.909 (6836.956-17220.727)	94.031 (55.816-140.589)	-2.13 (-2.24 to -2.02)
	Mozambique	26369.525 (17551.187-38560.472)	622.274 (414.177-909.959)	46545.85 (30661.027-69384.29)	460.162 (303.122-685.948)	-0.95 (-1.11 to -0.8)
	Myanmar	19630.383 (12072.004-29794.802)	145.597 (89.537-220.985)	19788.109 (11801.74-30321.44)	102.62 (61.203-157.245)	-0.91 (-1.02 to -0.8)
	Namibia	2277.926 (1489.731-3337.581)	508.951 (332.846-745.707)	2601.148 (1672.84-3856.786)	308.012 (198.088-456.698)	-1.54 (-1.64 to -1.44)
	Nauru	8.014 (4.95-12.438)	256.571 (158.473-398.193)	6.926 (4.211-10.57)	190.145 (115.621-290.19)	-1.12 (-1.27 to -0.97)
	Nepal	13527.549 (8690.997-21219.864)	225.02 (144.568-352.975)	11521.167 (7156.596-18158.033)	102.219 (63.495-161.104)	-3.21 (-3.49 to -2.94)
	Netherlands	1501.587 (911.578-2283.203)	31.373 (19.046-47.703)	1588.359 (939.635-2414.162)	33.355 (19.732-50.696)	0.69 (0.35 to 1.03)
	New Zealand	2329.851 (1453.915-3501.347)	209.822 (130.937-315.325)	1664.723 (1093.08-2311.118)	109.054 (71.606-151.398)	-2.03 (-2.35 to -1.71)
	Nicaragua	1366.617 (843.015-2110.906)	112.572 (69.442-173.882)	1338.818 (860.877-2022.788)	58.66 (37.719-88.628)	-2.12 (-2.39 to -1.85)
	Niger	18220.731 (12022.385-26857.624)	776.735 (512.504-1144.919)	48527.724 (31179.991-71426.414)	663.173 (426.101-976.103)	-0.34 (-0.38 to -0.3)
	Nigeria	201573.242 (133525.985-288057.66)	745.192 (493.629-1064.914)	370529.372 (246915.831-526300.694)	482.091 (321.259-684.763)	-0.8 (-1.24 to -0.37)
	Niue	1.002 (0.603-1.533)	149.501 (90.005-228.725)	0.663 (0.408-0.995)	132.024 (81.343-198.218)	-0.22 (-0.3 to -0.15)
	North Macedonia	429.18 (255.794-669.466)	66.207 (39.46-103.274)	338.584 (206.658-513.63)	51.173 (31.234-77.629)	-0.75 (-0.97 to -0.53)
	Northern Mariana Islands	36.367 (21.999-56.701)	223.398 (135.134-348.308)	19.26 (12.035-29.409)	129.964 (81.213-198.452)	-0.88 (-1 to -0.77)
	Norway	1829.609 (1134.642-2803.094)	142.54 (88.397-218.382)	1547.805 (907.336-2378.09)	99.594 (58.383-153.019)	-1.45 (-2.04 to -0.86)
	Oman	1002.952 (620.482-1555.792)	214.286 (132.569-332.404)	1844.332 (1091.262-2853.103)	148.212 (87.695-229.278)	-1.87 (-1.93 to -1.8)
	Pakistan	99404.926 (63046.619-148213.551)	310.835 (197.144-463.458)	159966.245 (101164.453-237639.676)	206.856 (130.818-307.298)	-1.73 (-1.77 to -1.69)
	Palau	7.289 (4.413-11.149)	143.002 (86.568-218.726)	5.62 (3.472-8.553)	110.64 (68.355-168.388)	0.13 (0.08 to 0.18)
	Palestine	1334.429 (851.619-2002.061)	224.015 (142.964-336.092)	1768.081 (1115.46-2673.752)	104.649 (66.022-158.255)	-3.56 (-3.97 to -3.16)
	Panama	560.545 (348.128-856.009)	71.628 (44.485-109.383)	816.221 (522.685-1252.712)	59.582 (38.154-91.444)	-0.38 (-0.61 to -0.15)
	Papua New Guinea	2274.723 (1436-3472.842)	181.423 (114.529-276.98)	5002.125 (3141.445-7641.155)	150.444 (94.482-229.815)	-0.9 (-0.97 to -0.83)
	Paraguay	2060.532 (1278.856-3203.789)	166.302 (103.214-258.572)	2928.862 (1831.145-4383.371)	122.763 (76.752-183.729)	-0.87 (-0.95 to -0.78)
	Peru	3500.676 (2237.129-5415.476)	49.559 (31.671-76.667)	3123.583 (1992.574-4729.465)	26.072 (16.632-39.476)	-2.15 (-3.07 to -1.23)
	Philippines	43866.533 (26854.554-65717.459)	216.622 (132.613-324.526)	57749.455 (35205.321-86737.719)	154.28 (94.052-231.723)	-1.04 (-1.14 to -0.94)
	Poland	8364.387 (4929.311-14004.673)	69.752 (41.107-116.788)	4226.106 (2818.414-5831.99)	38.433 (25.631-53.037)	-2.33 (-2.62 to -2.05)
	Portugal	1397.887 (847.154-2194.69)	43.044 (26.086-67.579)	1132.766 (775.518-1535.503)	38.004 (26.019-51.516)	-0.1 (-0.91 to 0.71)
	Puerto Rico	1788.961 (1111.866-2853.967)	146.926 (91.317-234.394)	586.572 (367.67-933.255)	61.289 (38.417-97.513)	-2.64 (-2.92 to -2.37)
	Qatar	188.829 (113.68-289.684)	192.272 (115.754-294.967)	845.492 (497.748-1278.228)	128.794 (75.822-194.714)	-2.83 (-3.64 to -2.02)
	Republic of Korea	1018.709 (564.996-1770.043)	6.51 (3.61-11.311)	813.868 (466.977-1348.523)	5.445 (3.124-9.021)	-4.35 (-7.03 to -1.58)
	Republic of Moldova	2129.369 (1295.522-3386.743)	147.25 (89.588-234.2)	1042.33 (646.472-1593.12)	95.469 (59.212-145.917)	-0.62 (-1.17 to -0.06)
	Romania	6657.93 (4134.739-10515.338)	90.228 (56.034-142.503)	5592.863 (3504.054-8467.598)	104.097 (65.219-157.603)	1.19 (0.56 to 1.82)
	Russian Federation	69260.638 (43218.71-105922.842)	143.987 (89.848-220.204)	68832.757 (43238.698-104123.102)	160.343 (100.722-242.55)	1.55 (1.07 to 2.04)
	Rwanda	15376.482 (10166.385-22269.161)	706.022 (466.797-1022.504)	17065.24 (11183.758-24335.382)	377.491 (247.39-538.31)	-2.52 (-2.68 to -2.36)
	Saint Kitts and Nevis	20.902 (13.006-32.246)	162.791 (101.291-251.135)	13.239 (8.164-20.921)	68.126 (42.012-107.653)	-2.72 (-2.86 to -2.59)
	Saint Lucia	72.835 (44.225-114.313)	164.031 (99.598-257.443)	38.978 (24.588-61.04)	67.628 (42.661-105.904)	-2.85 (-3.01 to -2.69)
	Saint Vincent and the Grenadines	50.079 (30.97-77.538)	143.847 (88.957-222.717)	32.22 (20.024-49.867)	90.42 (56.195-139.945)	-1.02 (-1.18 to -0.86)
	Samoa	77.406 (47.208-118.716)	155.263 (94.69-238.123)	126.072 (75.951-189.832)	195.806 (117.962-294.834)	1.06 (0.93 to 1.19)
	San Marino	3.765 (2.301-5.838)	49.039 (29.973-76.043)	4.513 (2.619-6.94)	47.843 (27.772-73.582)	0.66 (0.59 to 0.72)
	Sao Tome and Principe	202.61 (132.274-294.072)	566.374 (369.755-822.045)	204.285 (137.703-293.82)	279.333 (188.292-401.761)	-2.53 (-2.8 to -2.26)
	Saudi Arabia	11789.323 (7376.905-17912.585)	272.771 (170.68-414.445)	13677.159 (8589.911-20626.64)	113.522 (71.297-171.203)	-4.11 (-4.27 to -3.96)
	Senegal	15803.74 (10508.717-22725.114)	681.997 (453.494-980.682)	20318.178 (13490.833-29907.057)	398.705 (264.732-586.868)	-1.6 (-1.72 to -1.48)
	Serbia	1221.78 (747.469-1907.468)	40.383 (24.706-63.047)	919.499 (564.61-1434.226)	35.94 (22.068-56.058)	-0.84 (-1.56 to -0.12)
	Seychelles	32.233 (20.408-49.615)	138.724 (87.829-213.533)	39.417 (25.156-59.356)	125.296 (79.963-188.675)	0.42 (0.2 to 0.64)
	Sierra Leone	8608.34 (5733.398-12487.915)	672.257 (447.742-975.228)	12670.059 (8282.999-18526.323)	434.225 (283.873-634.929)	-1.41 (-1.53 to -1.28)
	Singapore	412.267 (268.174-644.349)	37.177 (24.183-58.106)	615.381 (357.549-971.77)	34.897 (20.276-55.108)	-0.44 (-0.59 to -0.28)
	Slovakia	1062.46 (645.366-1699.118)	62.894 (38.204-100.582)	900.403 (535.07-1403.372)	57.107 (33.936-89.008)	0.65 (-0.12 to 1.42)
	Slovenia	443.454 (266.403-697.335)	70.544 (42.379-110.931)	498.545 (302.382-766.871)	91.442 (55.462-140.658)	0.89 (0.53 to 1.26)
	Solomon Islands	230.013 (143.143-349.218)	228.752 (142.358-347.303)	388.866 (242.857-595.755)	175.683 (109.719-269.152)	-1.28 (-1.42 to -1.14)
	Somalia	16913.348 (10884.251-24471.382)	736.755 (474.124-1065.988)	35497.302 (22838.397-51918.248)	556.396 (357.976-813.783)	-0.83 (-0.91 to -0.74)
	South Africa	47087.491 (30771.13-68292.842)	379.488 (247.991-550.387)	47555.492 (31625.798-68061.864)	245.328 (163.15-351.115)	-1.13 (-1.2 to -1.06)
	South Sudan	12994.793 (8621.365-18780.39)	758.321 (503.106-1095.944)	20173.51 (13467.447-29334.44)	646.594 (431.654-940.217)	-0.24 (-0.28 to -0.2)
	Spain	9664.213 (5640.882-15088.644)	79.26 (46.263-123.748)	7989.857 (5466.191-10782.409)	61.941 (42.376-83.59)	0.31 (0.01 to 0.62)
	Sri Lanka	6398.534 (3920.329-9669.38)	109.779 (67.261-165.896)	7126.945 (4278.858-10928.513)	98.425 (59.092-150.926)	0.14 (-0.02 to 0.29)
	Sudan	14995.61 (9703.73-23041.24)	243.276 (157.425-373.801)	18350.012 (11525.283-27615.565)	126.353 (79.36-190.153)	-2.14 (-2.29 to -1.99)
	Suriname	195.341 (120.047-313.976)	155.727 (95.702-250.302)	185.214 (115.613-284.596)	98.475 (61.47-151.316)	-1.01 (-1.14 to -0.87)
	Sweden	1280.91 (852.752-1872.474)	50.735 (33.776-74.166)	1068.368 (658.358-1613.119)	37.811 (23.3-57.091)	-1.04 (-1.22 to -0.86)
	Switzerland	1112.895 (631.261-1734.752)	52.007 (29.5-81.067)	1346.449 (780.029-2090.073)	53.977 (31.27-83.788)	1.81 (1.21 to 2.4)
	Syrian Arab Republic	8114.192 (5107.11-12122.194)	215.524 (135.652-321.981)	3906.717 (2409.767-5888.828)	76.482 (47.176-115.287)	-2.92 (-2.98 to -2.86)
	Taiwan (Province of China)	2354.618 (1427.533-3662.807)	34.104 (20.676-53.052)	1842.105 (1106.501-2911.933)	26.319 (15.809-41.603)	-0.3 (-1.35 to 0.77)
	Tajikistan	1087.509 (647.885-1686.497)	68.112 (40.578-105.627)	1419.124 (899.122-2191.981)	43.676 (27.672-67.462)	-1.67 (-1.8 to -1.55)
	Thailand	17779.601 (11097.255-27082.946)	88.279 (55.1-134.472)	13659.338 (8545.371-20484.186)	65.051 (40.696-97.553)	-0.18 (-0.31 to -0.05)
	Timor-Leste	652.296 (417.338-994.872)	277.681 (177.66-423.514)	701.972 (437.56-1068.166)	156.778 (97.724-238.564)	-1.69 (-1.87 to -1.5)
	Togo	6534.946 (4308.157-9581.19)	576.968 (380.365-845.919)	9756.547 (6363.787-14153.077)	349.916 (228.236-507.597)	-0.97 (-1.37 to -0.57)
	Tokelau	0.694 (0.427-1.063)	148.451 (91.369-227.575)	0.593 (0.363-0.905)	139.747 (85.424-213.061)	-0.07 (-0.11 to -0.03)
	Tonga	90.972 (55.122-140.954)	300.009 (181.782-464.839)	79.101 (47.853-123.109)	238.403 (144.224-371.036)	-1.18 (-1.29 to -1.07)
	Trinidad and Tobago	605.927 (385.667-949.205)	154.744 (98.493-242.412)	423.603 (262.272-668.788)	98.953 (61.266-156.228)	-0.59 (-0.86 to -0.31)
	Tunisia	4030.653 (2539.058-6054.836)	151.289 (95.302-227.266)	2950.71 (1783.621-4484.749)	76.454 (46.215-116.202)	-2.21 (-2.35 to -2.08)
	Turkey	31368.582 (19440.607-48761.033)	168.94 (104.7-262.61)	27657.43 (16499.018-41240.366)	102.12 (60.92-152.272)	-0.41 (-0.75 to -0.07)
	Turkmenistan	915.798 (562.246-1399.385)	79.443 (48.773-121.393)	1058.131 (656.025-1654.556)	65.687 (40.725-102.713)	-0.87 (-0.94 to -0.79)
	Tuvalu	7.478 (4.627-11.631)	244.355 (151.177-380.056)	6.824 (4.277-10.247)	182.131 (114.148-273.487)	-0.3 (-0.91 to 0.32)
	Uganda	39932.533 (25725.207-58342.256)	775.226 (499.414-1132.622)	66895.633 (43589.649-99387.344)	483.791 (315.241-718.772)	-1.47 (-1.64 to -1.3)
	Ukraine	23534.757 (14078.128-36873.963)	141.832 (84.842-222.22)	13125.424 (8168.501-19759.002)	101.904 (63.419-153.405)	-0.06 (-0.52 to 0.41)
	United Arab Emirates	573.005 (378.665-790.123)	134.923 (89.162-186.047)	2179.768 (1342.669-3248.723)	105.47 (64.966-157.192)	-0.73 (-1.04 to -0.42)
	United Kingdom	14221.693 (9084.669-21284.695)	81.701 (52.19-122.277)	15424.918 (9223.062-23442.703)	78.188 (46.751-118.83)	0.51 (0.3 to 0.73)
	United Republic of Tanzania	54498.495 (35385.679-79370.798)	677.798 (440.092-987.135)	90774.821 (59612.354-130836.846)	466.63 (306.439-672.57)	-0.93 (-1.36 to -0.49)
	United States of America	120226.739 (75334.081-188204.318)	147.569 (92.467-231.006)	130028.506 (85278.862-183452.931)	134.524 (88.227-189.796)	-0.43 (-0.67 to -0.19)
	United States Virgin Islands	64.303 (40.384-101.674)	175.138 (109.991-276.924)	24.283 (15.287-37.278)	105.768 (66.586-162.376)	-1.6 (-1.79 to -1.4)
	Uruguay	1291.884 (799.004-1979.014)	133.288 (82.436-204.182)	1382.761 (849.845-2069.334)	131.946 (81.094-197.46)	-0.18 (-0.32 to -0.03)
	Uzbekistan	4450.09 (2763.178-6990.7)	69.425 (43.108-109.061)	5817.15 (3449.579-9225.336)	52.159 (30.931-82.719)	-0.93 (-1.13 to -0.73)
	Vanuatu	111.011 (68.72-167.479)	242.359 (150.029-365.641)	177.863 (107.25-270.872)	176.299 (106.307-268.49)	-1.15 (-1.27 to -1.02)
	Venezuela (Bolivarian Republic of)	6307.497 (3986.942-9564.852)	101.398 (64.094-153.763)	5313.906 (3360.88-7964.846)	60.559 (38.301-90.769)	-1.21 (-1.43 to -0.99)
	Viet Nam	28538.668 (17071.535-43170.851)	129.366 (77.385-195.693)	23553.426 (14165.933-36841.13)	72.804 (43.787-113.876)	-1.5 (-1.69 to -1.31)
	Yemen	22885.389 (14501.104-33830.453)	605.655 (383.767-895.313)	30161.774 (19084.751-45952.621)	275.39 (174.252-419.568)	-2.72 (-2.84 to -2.6)
	Zambia	17524.057 (11607.341-25536.497)	706.847 (468.192-1030.036)	28642.009 (19182.001-40283.598)	445.324 (298.241-626.327)	-1.51 (-1.72 to -1.3)
	Zimbabwe	17052.649 (10959.119-25152.603)	524.083 (336.809-773.021)	19016.791 (12076.715-28455.493)	360.27 (228.792-539.085)	-1.12 (-1.19 to -1.05)

## Sheet: TableS6
	TableS6 The case number and ASR of Deaths of MHD in 1990 and 2021 for female by 204 countries, with EAPC from 1990 to 2021.
	Deaths	1990		2021
	Location	Number (95 % UIs)	ASDR(95 % UIs)	Number (95 % UIs)	ASDR(95 % UIs)	EAPC (95 % CI) 1990–2021
	Afghanistan	411.166 (262.302-597.143)	13.476 (8.597-19.571)	535.708 (322.735-833.856)	5.546 (3.341-8.633)	-2.74 (-2.87 to -2.62)
	Albania	1.519 (1.031-2.154)	0.143 (0.097-0.203)	0.153 (0.091-0.248)	0.02 (0.012-0.032)	-5.43 (-5.68 to -5.18)
	Algeria	271.929 (177.577-382.238)	3.507 (2.29-4.93)	63.516 (37.906-94.517)	0.446 (0.266-0.664)	-6.16 (-6.46 to -5.86)
	American Samoa	0.192 (0.111-0.29)	1.265 (0.728-1.909)	0.161 (0.094-0.255)	1.013 (0.589-1.603)	0.81 (0.36 to 1.27)
	Andorra	0.008 (0.004-0.014)	0.047 (0.023-0.08)	0.002 (0.001-0.005)	0.01 (0.005-0.018)	-3.63 (-3.87 to -3.38)
	Angola	490.721 (304.717-750.878)	15.984 (9.925-24.458)	556.985 (323.96-917.639)	5.382 (3.13-8.867)	-3.6 (-3.86 to -3.33)
	Antigua and Barbuda	0.096 (0.08-0.117)	0.477 (0.393-0.58)	0.064 (0.053-0.077)	0.211 (0.174-0.253)	-1.43 (-2 to -0.87)
	Argentina	78.597 (62.141-99.292)	0.753 (0.595-0.951)	30.358 (22.114-39.132)	0.204 (0.149-0.263)	-3.31 (-3.68 to -2.93)
	Armenia	4.5 (3.571-5.55)	0.405 (0.321-0.499)	0.306 (0.232-0.389)	0.033 (0.025-0.042)	-6.91 (-7.65 to -6.18)
	Australia	3.706 (2.78-4.733)	0.068 (0.051-0.087)	1.23 (0.906-1.624)	0.016 (0.012-0.021)	-3.96 (-4.6 to -3.32)
	Austria	1.224 (1.017-1.486)	0.051 (0.042-0.062)	0.305 (0.251-0.376)	0.012 (0.01-0.015)	-3.2 (-3.68 to -2.73)
	Azerbaijan	16.723 (12.678-21.018)	0.694 (0.526-0.872)	2.599 (1.662-3.808)	0.075 (0.048-0.11)	-6.85 (-7.32 to -6.38)
	Bahamas	0.883 (0.723-1.091)	0.973 (0.797-1.202)	0.507 (0.371-0.681)	0.368 (0.269-0.494)	-2.29 (-2.88 to -1.7)
	Bahrain	1.444 (0.964-1.993)	1.008 (0.673-1.392)	0.508 (0.325-0.772)	0.125 (0.08-0.191)	-6.37 (-6.74 to -6)
	Bangladesh	4456.33 (3650.156-5384.852)	13.704 (11.225-16.559)	737.303 (481.945-1047.652)	1.276 (0.834-1.813)	-7.99 (-8.4 to -7.58)
	Barbados	0.459 (0.37-0.559)	0.544 (0.438-0.662)	0.178 (0.135-0.243)	0.195 (0.148-0.266)	-2.26 (-2.72 to -1.8)
	Belarus	6.223 (5.117-7.5)	0.19 (0.156-0.229)	0.837 (0.59-1.188)	0.031 (0.022-0.044)	-4.74 (-5.25 to -4.22)
	Belgium	1.484 (1.241-1.787)	0.049 (0.041-0.059)	0.428 (0.334-0.517)	0.013 (0.01-0.016)	-3.78 (-4.24 to -3.32)
	Belize	0.526 (0.434-0.632)	0.932 (0.77-1.121)	1.04 (0.834-1.288)	0.683 (0.548-0.846)	-0.15 (-0.59 to 0.31)
	Benin	186.11 (131.964-248.488)	12.907 (9.152-17.233)	175.188 (100.119-256.273)	4.106 (2.347-6.007)	-2.96 (-3.37 to -2.55)
	Bermuda	0.054 (0.045-0.067)	0.264 (0.218-0.328)	0.003 (0.002-0.004)	0.016 (0.011-0.021)	-7.54 (-8.74 to -6.33)
	Bhutan	22.244 (13.69-33.025)	11.783 (7.252-17.494)	3.18 (1.641-5.487)	1.248 (0.644-2.153)	-7.37 (-7.55 to -7.19)
	Bolivia (Plurinational State of)	198.988 (148.099-257.095)	9.884 (7.356-12.771)	138.346 (95.837-199.238)	3.526 (2.443-5.078)	-3.79 (-3.93 to -3.65)
	Bosnia and Herzegovina	0.984 (0.683-1.345)	0.066 (0.046-0.09)	0.191 (0.116-0.283)	0.02 (0.012-0.03)	-4.69 (-5.33 to -4.04)
	Botswana	7.107 (4.171-10.884)	1.647 (0.966-2.522)	4.568 (2.695-6.505)	0.543 (0.32-0.773)	-2.76 (-3.32 to -2.2)
	Brazil	1197.878 (1066.559-1344.595)	2.385 (2.124-2.678)	324.807 (279.375-371.373)	0.445 (0.382-0.508)	-4.51 (-4.97 to -4.04)
	Brunei Darussalam	0.866 (0.499-1.381)	1.041 (0.599-1.661)	0.263 (0.158-0.418)	0.172 (0.103-0.274)	-4.99 (-5.46 to -4.51)
	Bulgaria	4.707 (3.882-5.722)	0.178 (0.147-0.216)	0.842 (0.632-1.092)	0.046 (0.034-0.059)	-3.5 (-3.9 to -3.1)
	Burkina Faso	236.539 (166.447-320.008)	8.305 (5.844-11.236)	328.96 (219.778-478.813)	4.544 (3.036-6.614)	-2.07 (-2.23 to -1.92)
	Burundi	237.26 (148.064-331.847)	14.194 (8.858-19.853)	220.419 (131.544-325.893)	5.297 (3.161-7.832)	-3.62 (-3.99 to -3.26)
	Cabo Verde	2.168 (1.309-3.248)	2.021 (1.22-3.028)	0.642 (0.355-1.061)	0.341 (0.189-0.564)	-5.69 (-6.26 to -5.11)
	Cambodia	253.032 (179.738-348.688)	7.653 (5.436-10.546)	84.922 (52.124-136.88)	1.484 (0.911-2.392)	-6.23 (-6.59 to -5.87)
	Cameroon	294.025 (205.332-404.334)	9.319 (6.508-12.815)	387.029 (235.066-552.319)	3.774 (2.292-5.386)	-2.03 (-2.56 to -1.49)
	Canada	2.766 (2.187-3.548)	0.031 (0.025-0.04)	3.136 (2.423-4.087)	0.03 (0.023-0.039)	0.13 (-0.23 to 0.5)
	Central African Republic	156.362 (108.164-202.894)	18.598 (12.865-24.133)	184.834 (112.15-283.76)	10.187 (6.181-15.639)	-1.52 (-1.91 to -1.13)
	Chad	220.323 (157.557-283.496)	12.354 (8.835-15.896)	581.816 (376.125-838.147)	11.074 (7.159-15.953)	-0.13 (-0.34 to 0.08)
	Chile	31.625 (26.634-37.413)	0.705 (0.594-0.835)	5.196 (4.006-6.552)	0.087 (0.067-0.11)	-5.78 (-6.23 to -5.32)
	China	1668.339 (1153.957-2246.284)	0.423 (0.293-0.57)	172.545 (123.693-240.546)	0.041 (0.03-0.057)	-6.55 (-6.84 to -6.26)
	Colombia	255.626 (200.79-314.061)	2.322 (1.824-2.853)	58.735 (40.919-78.571)	0.359 (0.25-0.48)	-5.65 (-6.18 to -5.12)
	Comoros	10.479 (5.088-15.923)	7.379 (3.582-11.212)	7.147 (4.329-11.454)	2.862 (1.733-4.586)	-4.09 (-4.58 to -3.6)
	Congo	97.018 (59.952-140.135)	12.833 (7.93-18.536)	105.526 (61.083-170.806)	5.702 (3.301-9.229)	-2.63 (-3.31 to -1.95)
	Cook Islands	0.002 (0.001-0.004)	0.033 (0.015-0.059)	0 (0-0.001)	0.008 (0.004-0.014)	-3.18 (-3.93 to -2.42)
	Costa Rica	3.752 (3.123-4.509)	0.379 (0.315-0.455)	1.517 (1.2-1.919)	0.094 (0.074-0.119)	-5.03 (-5.56 to -4.49)
	Croatia	1.81 (1.479-2.189)	0.118 (0.096-0.143)	0.137 (0.104-0.179)	0.012 (0.009-0.016)	-6.24 (-6.76 to -5.7)
	Cuba	13.995 (11.733-16.958)	0.377 (0.316-0.457)	2.871 (2.2-3.663)	0.087 (0.067-0.111)	-3.46 (-4.14 to -2.79)
	Cyprus	0.316 (0.168-0.505)	0.128 (0.068-0.204)	0.079 (0.046-0.128)	0.018 (0.011-0.029)	-7.28 (-7.68 to -6.87)
	Czechia	2.187 (1.743-2.636)	0.067 (0.053-0.081)	0.263 (0.204-0.334)	0.009 (0.007-0.011)	-4.76 (-5.67 to -3.84)
	Coted'Ivoire	342.72 (229.058-500.487)	9.524 (6.365-13.908)	526.855 (312.994-851.791)	6.113 (3.632-9.884)	-1.09 (-1.39 to -0.78)
	Democratic People's Republic of Korea	146.497 (76.729-242.017)	2.036 (1.066-3.363)	20.022 (10.715-35.594)	0.236 (0.126-0.419)	-6.69 (-6.79 to -6.58)
	Democratic Republic of the Congo	1674.47 (1079.773-2391.199)	14.66 (9.454-20.935)	1796.707 (1154.801-2540.226)	6.343 (4.077-8.968)	-1.54 (-2.01 to -1.06)
	Denmark	1.307 (0.938-1.679)	0.081 (0.058-0.105)	0.304 (0.217-0.394)	0.019 (0.013-0.024)	-5.21 (-5.76 to -4.67)
	Djibouti	18.678 (12.129-27.577)	14.544 (9.445-21.473)	31.683 (17.167-53.42)	7.889 (4.274-13.301)	-1.92 (-2.27 to -1.57)
	Dominica	0.02 (0.014-0.027)	0.09 (0.064-0.123)	0.018 (0.01-0.028)	0.084 (0.047-0.13)	0.46 (-0.21 to 1.13)
	Dominican Republic	78.994 (61.832-97.094)	3.267 (2.557-4.016)	38.06 (27.349-50.951)	1.05 (0.754-1.405)	-2.74 (-3.12 to -2.36)
	Ecuador	144.391 (124.042-167.997)	4.404 (3.783-5.123)	61.639 (44.776-83.395)	1.031 (0.749-1.395)	-4.37 (-4.75 to -3.98)
	Egypt	488.628 (337.238-663.137)	2.849 (1.966-3.866)	182.331 (115.605-258.887)	0.548 (0.347-0.778)	-4.33 (-4.88 to -3.78)
	El Salvador	71.981 (53.893-89.839)	4.155 (3.111-5.186)	5.483 (3.597-7.8)	0.245 (0.161-0.349)	-7.94 (-9.52 to -6.33)
	Equatorial Guinea	22.08 (12.422-34.179)	16.798 (9.451-26.003)	21.859 (10.057-39.966)	4.662 (2.145-8.523)	-3.77 (-4.08 to -3.47)
	Eritrea	165.716 (119.951-210.935)	15.764 (11.41-20.065)	129.573 (71.075-208.355)	6.076 (3.333-9.771)	-2.58 (-2.81 to -2.34)
	Estonia	0.749 (0.607-0.914)	0.153 (0.124-0.186)	0.029 (0.022-0.035)	0.008 (0.006-0.01)	-8.73 (-9.06 to -8.4)
	Eswatini	5.269 (3.172-8.119)	2.018 (1.215-3.11)	4.864 (2.119-9.105)	1.222 (0.532-2.288)	-0.97 (-1.62 to -0.32)
	Ethiopia	2821.665 (2254.019-3378.866)	18.643 (14.892-22.324)	1153.495 (765.803-1568.425)	3.223 (2.14-4.382)	-6.38 (-6.79 to -5.97)
	Fiji	3.123 (1.771-4.921)	1.24 (0.703-1.954)	2.671 (1.45-4.425)	0.906 (0.492-1.5)	-1.43 (-1.69 to -1.17)
	Finland	0.518 (0.406-0.634)	0.033 (0.026-0.041)	0.173 (0.125-0.225)	0.012 (0.009-0.015)	-2.56 (-2.85 to -2.27)
	France	16.21 (13.312-19.796)	0.091 (0.075-0.111)	3.229 (2.454-4.129)	0.018 (0.013-0.022)	-5.13 (-5.53 to -4.74)
	Gabon	23.334 (16.455-32.476)	7.847 (5.534-10.921)	13.39 (7.167-23.333)	2.114 (1.132-3.684)	-4.38 (-5 to -3.76)
	Gambia	30.013 (18.461-43.683)	10.07 (6.194-14.656)	52.316 (31.026-81.977)	6.557 (3.888-10.274)	-1.16 (-1.54 to -0.77)
	Georgia	10.079 (8.297-12.321)	0.566 (0.466-0.692)	0.776 (0.613-0.981)	0.077 (0.061-0.097)	-5.3 (-6 to -4.59)
	Germany	20.392 (17.078-24.076)	0.083 (0.07-0.098)	4.074 (3.406-4.811)	0.018 (0.015-0.022)	-3.94 (-4.25 to -3.63)
	Ghana	220.549 (133.395-324.93)	4.764 (2.881-7.018)	264.021 (180.36-375.754)	2.269 (1.55-3.23)	-1.7 (-1.93 to -1.47)
	Greece	1.229 (1.015-1.472)	0.038 (0.032-0.046)	0.557 (0.442-0.665)	0.02 (0.016-0.024)	-1.24 (-1.58 to -0.91)
	Greenland	0.021 (0.013-0.032)	0.118 (0.071-0.181)	0.005 (0.003-0.007)	0.028 (0.016-0.043)	-3.47 (-3.87 to -3.06)
	Grenada	0.455 (0.368-0.556)	1.77 (1.432-2.161)	0.425 (0.325-0.542)	1.291 (0.987-1.649)	-0.02 (-0.73 to 0.69)
	Guam	0.095 (0.061-0.139)	0.22 (0.141-0.322)	0.132 (0.087-0.193)	0.28 (0.184-0.41)	2.75 (2.1 to 3.39)
	Guatemala	145.152 (121.905-171.448)	5.74 (4.821-6.78)	120.844 (90.881-155.254)	2.187 (1.645-2.809)	-3.39 (-4.21 to -2.56)
	Guinea	317.718 (230.061-418.686)	17.778 (12.873-23.427)	392.967 (242.06-593.866)	9.015 (5.553-13.624)	-1.55 (-1.74 to -1.36)
	Guinea-Bissau	36.199 (22.591-52.994)	11.579 (7.226-16.951)	31.371 (18.305-51.776)	4.594 (2.681-7.582)	-2.95 (-3.23 to -2.66)
	Guyana	5.059 (3.717-6.684)	1.935 (1.422-2.557)	3.229 (2.121-4.576)	1.261 (0.828-1.787)	-0.93 (-1.22 to -0.64)
	Haiti	247.192 (176.754-340.124)	12.185 (8.713-16.765)	433.734 (261.863-657.261)	9.745 (5.884-14.768)	-0.3 (-0.59 to 0)
	Honduras	93.217 (70.286-117.851)	6.512 (4.91-8.232)	59.616 (29.436-107.083)	1.672 (0.825-3.003)	-4.56 (-4.79 to -4.34)
	Hungary	3.603 (3.005-4.402)	0.11 (0.092-0.135)	0.586 (0.453-0.716)	0.022 (0.017-0.026)	-3.69 (-4.87 to -2.49)
	Iceland	0.068 (0.058-0.08)	0.085 (0.072-0.1)	0.024 (0.02-0.03)	0.024 (0.02-0.03)	-3.33 (-3.66 to -2.99)
	India	11405.993 (9653.901-13345.59)	4.354 (3.685-5.095)	5629.941 (4521.152-6889.67)	1.186 (0.952-1.451)	-4.48 (-4.83 to -4.13)
	Indonesia	4822.913 (3900.015-5819.146)	7.764 (6.278-9.368)	2022.012 (1537.251-2777.323)	2.139 (1.626-2.938)	-4.01 (-4.17 to -3.85)
	Iran (Islamic Republic of)	170.45 (118.486-228.462)	1.005 (0.699-1.347)	12.836 (8.541-17.757)	0.045 (0.03-0.062)	-9.15 (-9.51 to -8.78)
	Iraq	69.854 (40.739-110.116)	1.289 (0.752-2.032)	28.532 (16.093-48.782)	0.211 (0.119-0.36)	-5.48 (-5.95 to -5.01)
	Ireland	0.744 (0.585-0.915)	0.066 (0.052-0.081)	0.251 (0.203-0.311)	0.017 (0.014-0.021)	-3.21 (-4.03 to -2.38)
	Israel	1.056 (0.876-1.279)	0.068 (0.056-0.082)	0.45 (0.352-0.578)	0.016 (0.012-0.02)	-3.65 (-4.15 to -3.15)
	Italy	10.323 (8.751-12.526)	0.058 (0.049-0.07)	2.086 (1.611-2.477)	0.013 (0.01-0.015)	-2.93 (-3.63 to -2.22)
	Jamaica	7.216 (5.699-9.005)	0.939 (0.742-1.172)	5.986 (3.913-8.97)	0.625 (0.409-0.937)	-3.3 (-4.03 to -2.57)
	Japan	19.168 (15.589-23.358)	0.047 (0.038-0.058)	3.878 (3.095-4.895)	0.012 (0.01-0.015)	-4.28 (-4.65 to -3.9)
	Jordan	37.752 (26.006-51.391)	3.37 (2.322-4.588)	5.048 (2.79-7.928)	0.126 (0.07-0.198)	-11.32 (-11.65 to -10.99)
	Kazakhstan	42.539 (35.01-51.811)	0.792 (0.651-0.964)	8.445 (6.528-10.602)	0.139 (0.108-0.175)	-5.76 (-6.32 to -5.19)
	Kenya	487.327 (349.701-634.562)	6.941 (4.981-9.039)	529.538 (339.503-768.197)	3.084 (1.978-4.475)	-2.03 (-2.49 to -1.55)
	Kiribati	0.519 (0.336-0.772)	2.194 (1.422-3.262)	0.423 (0.237-0.692)	1.034 (0.58-1.69)	-2.42 (-2.68 to -2.17)
	Kuwait	0.487 (0.385-0.624)	0.096 (0.075-0.122)	0.312 (0.238-0.413)	0.018 (0.014-0.024)	-6.22 (-7.78 to -4.64)
	Kyrgyzstan	35.857 (30.526-42.055)	2.599 (2.213-3.049)	10.201 (7.754-13.248)	0.46 (0.35-0.597)	-4.57 (-5.17 to -3.96)
	Lao People's Democratic Republic	101.209 (68.062-144.684)	7.826 (5.263-11.187)	25.68 (12.237-47.424)	1.032 (0.492-1.906)	-6.93 (-7.1 to -6.75)
	Latvia	0.969 (0.79-1.187)	0.117 (0.095-0.143)	0.043 (0.033-0.055)	0.009 (0.006-0.011)	-7.39 (-7.88 to -6.91)
	Lebanon	5.824 (3.269-9.582)	0.604 (0.339-0.993)	1.017 (0.567-1.653)	0.056 (0.031-0.09)	-7.37 (-7.55 to -7.2)
	Lesotho	16.81 (11.18-23.84)	3.281 (2.182-4.653)	19.14 (11.099-30.645)	2.966 (1.72-4.749)	0.48 (-0.19 to 1.17)
	Liberia	143.388 (97.615-199.051)	19.785 (13.469-27.465)	54.131 (32.61-84.045)	3.006 (1.811-4.668)	-5.98 (-6.21 to -5.75)
	Libya	18.877 (10.521-28.889)	1.511 (0.842-2.313)	7.581 (4.067-12.891)	0.307 (0.165-0.522)	-5.4 (-5.82 to -4.97)
	Lithuania	2.017 (1.686-2.461)	0.172 (0.144-0.21)	0.11 (0.083-0.139)	0.015 (0.011-0.019)	-6.59 (-7.11 to -6.08)
	Luxembourg	0.112 (0.093-0.137)	0.095 (0.078-0.116)	0.043 (0.034-0.056)	0.022 (0.017-0.029)	-4.66 (-5.13 to -4.19)
	Madagascar	322.813 (227.961-436.264)	8.96 (6.328-12.11)	505.383 (337.754-708.264)	5.305 (3.545-7.435)	-1.55 (-1.91 to -1.18)
	Malawi	378.341 (282.111-504.498)	12.69 (9.462-16.921)	281.276 (175.996-432.777)	4.251 (2.66-6.541)	-3.26 (-3.62 to -2.9)
	Malaysia	55.076 (34.62-80.398)	0.957 (0.602-1.398)	27.423 (19.719-37.117)	0.263 (0.189-0.355)	-4.31 (-4.76 to -3.86)
	Maldives	1.772 (1.231-2.354)	2.749 (1.911-3.652)	0.202 (0.132-0.296)	0.143 (0.093-0.21)	-9.62 (-10.09 to -9.15)
	Mali	258.494 (214.5-304.138)	10.102 (8.382-11.885)	349.334 (248.982-486.944)	4.79 (3.414-6.676)	-2.25 (-2.46 to -2.05)
	Malta	0.132 (0.108-0.161)	0.111 (0.091-0.135)	0.043 (0.034-0.054)	0.037 (0.029-0.046)	-2.2 (-2.74 to -1.67)
	Marshall Islands	0.134 (0.071-0.244)	0.997 (0.529-1.821)	0.131 (0.068-0.229)	0.688 (0.359-1.207)	-1.33 (-1.86 to -0.81)
	Mauritania	152.712 (116.55-193.461)	24.591 (18.768-31.152)	62.858 (32.975-105.173)	4.419 (2.318-7.394)	-5.21 (-5.33 to -5.08)
	Mauritius	2.67 (2.175-3.233)	0.708 (0.577-0.858)	0.937 (0.758-1.154)	0.236 (0.191-0.29)	-4.04 (-4.35 to -3.73)
	Mexico	422.848 (360.814-500.585)	1.484 (1.266-1.756)	144.559 (109.493-186.228)	0.326 (0.247-0.42)	-4.83 (-5.07 to -4.59)
	Micronesia (Federated States of)	0.489 (0.276-0.758)	1.563 (0.883-2.422)	0.122 (0.066-0.213)	0.361 (0.194-0.627)	-4.26 (-4.8 to -3.72)
	Monaco	0.005 (0.002-0.008)	0.055 (0.019-0.096)	0.003 (0.001-0.005)	0.028 (0.012-0.053)	-1.41 (-1.58 to -1.23)
	Mongolia	12.359 (8.323-17.16)	1.837 (1.237-2.551)	2.901 (1.915-4.219)	0.268 (0.177-0.39)	-6.86 (-7.3 to -6.42)
	Montenegro	0.047 (0.026-0.074)	0.023 (0.013-0.037)	0.013 (0.007-0.022)	0.007 (0.004-0.012)	-3.17 (-3.85 to -2.49)
	Morocco	658.616 (495.685-868.815)	8.041 (6.052-10.608)	102.471 (55.693-171.282)	0.837 (0.455-1.398)	-7.44 (-7.79 to -7.08)
	Mozambique	401.221 (291.005-548.775)	9.468 (6.867-12.95)	444.351 (269.188-692.093)	4.393 (2.661-6.842)	-1.39 (-1.69 to -1.09)
	Myanmar	400.067 (286.466-555.27)	2.967 (2.125-4.118)	330.917 (221.172-465.994)	1.716 (1.147-2.417)	-1.29 (-1.41 to -1.16)
	Namibia	19.164 (13.125-26.88)	4.282 (2.932-6.006)	9.98 (4.957-19.592)	1.182 (0.587-2.32)	-4.2 (-4.77 to -3.62)
	Nauru	0.106 (0.056-0.182)	3.394 (1.803-5.843)	0.09 (0.048-0.158)	2.475 (1.304-4.345)	-0.64 (-1.08 to -0.19)
	Nepal	562.543 (351.784-812.257)	9.357 (5.852-13.511)	132.762 (72.055-228.788)	1.178 (0.639-2.03)	-6.64 (-6.89 to -6.4)
	Netherlands	6.182 (5.223-7.373)	0.129 (0.109-0.154)	1.298 (1.022-1.586)	0.027 (0.021-0.033)	-4.78 (-5.11 to -4.44)
	New Zealand	0.674 (0.547-0.816)	0.061 (0.049-0.074)	0.206 (0.166-0.259)	0.013 (0.011-0.017)	-3.32 (-4.44 to -2.18)
	Nicaragua	21.201 (16.272-26.083)	1.746 (1.34-2.149)	9.556 (7.084-12.323)	0.419 (0.31-0.54)	-4.9 (-5.13 to -4.67)
	Niger	284.47 (213.23-382.052)	12.127 (9.09-16.287)	542.011 (332.048-811.075)	7.407 (4.538-11.084)	-1.6 (-1.75 to -1.46)
	Nigeria	2928.665 (1904.938-4151.669)	10.827 (7.042-15.348)	5527.217 (3542.077-8442.37)	7.191 (4.609-10.984)	-1.1 (-1.23 to -0.98)
	Niue	0.004 (0.002-0.008)	0.649 (0.304-1.16)	0.002 (0.001-0.003)	0.419 (0.253-0.655)	-2.95 (-3.45 to -2.43)
	North Macedonia	1.44 (0.948-2.022)	0.222 (0.146-0.312)	0.242 (0.144-0.395)	0.037 (0.022-0.06)	-4.93 (-5.37 to -4.49)
	Northern Mariana Islands	0.094 (0.047-0.154)	0.578 (0.286-0.944)	0.045 (0.026-0.071)	0.307 (0.178-0.48)	-0.13 (-0.6 to 0.34)
	Norway	1.371 (1.147-1.673)	0.107 (0.089-0.13)	0.187 (0.146-0.229)	0.012 (0.009-0.015)	-7.31 (-8.84 to -5.75)
	Oman	7.519 (3.776-13.673)	1.606 (0.807-2.921)	2.602 (1.481-4.395)	0.209 (0.119-0.353)	-6.35 (-6.86 to -5.84)
	Pakistan	3953.499 (2511.649-5598.687)	12.362 (7.854-17.507)	5464.222 (3005.77-8791.732)	7.066 (3.887-11.369)	-2.16 (-2.34 to -1.97)
	Palau	0.038 (0.021-0.062)	0.747 (0.403-1.218)	0.02 (0.012-0.034)	0.402 (0.231-0.67)	-0.5 (-0.92 to -0.07)
	Palestine	3.696 (1.933-5.946)	0.62 (0.324-0.998)	1.693 (0.993-2.706)	0.1 (0.059-0.16)	-5.07 (-6.08 to -4.05)
	Panama	8.478 (6.985-10.162)	1.083 (0.893-1.299)	5.348 (4.015-6.88)	0.39 (0.293-0.502)	-2.62 (-3.1 to -2.13)
	Papua New Guinea	31.036 (15.031-47.919)	2.475 (1.199-3.822)	63.236 (41.14-90.388)	1.902 (1.237-2.718)	-0.75 (-1 to -0.5)
	Paraguay	27.241 (21.018-34.819)	2.199 (1.696-2.81)	20.104 (13.4-28.942)	0.843 (0.562-1.213)	-3.14 (-3.4 to -2.88)
	Peru	299.399 (228.483-382.942)	4.239 (3.235-5.421)	136.854 (86.4-206.834)	1.142 (0.721-1.726)	-4.89 (-5.43 to -4.35)
	Philippines	555.892 (407.749-716.517)	2.745 (2.014-3.538)	531.551 (394.336-735.626)	1.42 (1.053-1.965)	-1.59 (-1.77 to -1.4)
	Poland	10.059 (8.359-12.284)	0.084 (0.07-0.102)	0.693 (0.528-0.881)	0.006 (0.005-0.008)	-7.11 (-7.79 to -6.42)
	Portugal	2.608 (2.205-3.091)	0.08 (0.068-0.095)	0.743 (0.593-0.903)	0.025 (0.02-0.03)	-3.15 (-3.57 to -2.73)
	Puerto Rico	6.061 (5.09-7.238)	0.498 (0.418-0.594)	1.316 (0.971-1.71)	0.137 (0.101-0.179)	-4.15 (-4.9 to -3.4)
	Qatar	0.398 (0.224-0.618)	0.405 (0.228-0.629)	0.129 (0.069-0.223)	0.02 (0.01-0.034)	-9.92 (-10.28 to -9.55)
	Republic of Korea	32.123 (24.714-39.831)	0.205 (0.158-0.255)	2.704 (1.813-3.787)	0.018 (0.012-0.025)	-6.9 (-7.23 to -6.57)
	Republic of Moldova	4.364 (3.651-5.23)	0.302 (0.252-0.362)	0.211 (0.167-0.261)	0.019 (0.015-0.024)	-7.96 (-8.45 to -7.48)
	Romania	14.109 (11.106-17.747)	0.191 (0.151-0.241)	2.298 (1.851-2.864)	0.043 (0.034-0.053)	-2.92 (-3.55 to -2.28)
	Russian Federation	128.256 (103.679-151.464)	0.267 (0.216-0.315)	11.583 (9.249-14.538)	0.027 (0.022-0.034)	-7.05 (-7.49 to -6.6)
	Rwanda	669.427 (482.28-904.71)	30.737 (22.144-41.54)	332.68 (212.594-480.441)	7.359 (4.703-10.628)	-5.3 (-5.56 to -5.04)
	Saint Kitts and Nevis	0.864 (0.735-1.009)	6.73 (5.727-7.857)	0.345 (0.259-0.445)	1.773 (1.333-2.29)	-3.51 (-4.44 to -2.57)
	Saint Lucia	0.338 (0.278-0.41)	0.762 (0.625-0.923)	0.138 (0.106-0.179)	0.24 (0.184-0.31)	-2.36 (-3.05 to -1.67)
	Saint Vincent and the Grenadines	0.54 (0.435-0.663)	1.552 (1.249-1.905)	0.259 (0.204-0.324)	0.728 (0.571-0.909)	-1.98 (-2.53 to -1.43)
	Samoa	0.257 (0.135-0.429)	0.516 (0.27-0.86)	0.183 (0.102-0.315)	0.284 (0.158-0.489)	-0.83 (-1.51 to -0.15)
	San Marino	0.002 (0.001-0.004)	0.03 (0.016-0.05)	0.001 (0-0.001)	0.008 (0.004-0.015)	-2.43 (-2.73 to -2.14)
	Sao Tome and Principe	1.495 (0.898-2.225)	4.179 (2.509-6.22)	0.615 (0.314-1.096)	0.841 (0.43-1.499)	-5.87 (-6.45 to -5.29)
	Saudi Arabia	76.943 (42.127-124.514)	1.78 (0.975-2.881)	22.561 (13.674-36.503)	0.187 (0.113-0.303)	-7.58 (-7.95 to -7.2)
	Senegal	277.647 (201.596-359.152)	11.982 (8.7-15.499)	230.873 (151.622-345.286)	4.53 (2.975-6.776)	-2.67 (-2.97 to -2.38)
	Serbia	8.454 (5.283-12.446)	0.279 (0.175-0.411)	0.861 (0.548-1.296)	0.034 (0.021-0.051)	-6.36 (-6.6 to -6.12)
	Seychelles	0.51 (0.331-0.718)	2.196 (1.426-3.089)	0.462 (0.299-0.678)	1.47 (0.95-2.157)	-1.23 (-1.45 to -1.02)
	Sierra Leone	48.269 (30.336-68.108)	3.77 (2.369-5.319)	85.823 (50.457-130.565)	2.941 (1.729-4.475)	-0.79 (-0.98 to -0.6)
	Singapore	0.565 (0.458-0.693)	0.051 (0.041-0.062)	0.108 (0.084-0.134)	0.006 (0.005-0.008)	-5.86 (-6.12 to -5.61)
	Slovakia	1.385 (0.915-2.036)	0.082 (0.054-0.121)	0.261 (0.167-0.407)	0.017 (0.011-0.026)	-3.66 (-4.49 to -2.82)
	Slovenia	0.414 (0.33-0.504)	0.066 (0.053-0.08)	0.026 (0.019-0.034)	0.005 (0.003-0.006)	-6.54 (-7.08 to -6)
	Solomon Islands	3.804 (1.632-6.287)	3.783 (1.623-6.252)	6.669 (4.227-10.031)	3.013 (1.91-4.532)	-1.06 (-1.24 to -0.88)
	Somalia	279.096 (179.917-395.866)	12.158 (7.837-17.244)	296.07 (190.071-433.004)	4.641 (2.979-6.787)	-3.15 (-3.24 to -3.07)
	South Africa	466.426 (319.514-660.007)	3.759 (2.575-5.319)	232.249 (174.943-297.605)	1.198 (0.902-1.535)	-2.44 (-3.81 to -1.05)
	South Sudan	223.308 (121.06-348.401)	13.031 (7.065-20.331)	311.787 (182.684-509.436)	9.993 (5.855-16.328)	-0.66 (-0.78 to -0.54)
	Spain	5.561 (4.699-6.663)	0.046 (0.039-0.055)	1.922 (1.591-2.344)	0.015 (0.012-0.018)	-2.63 (-2.97 to -2.28)
	Sri Lanka	68.028 (42.464-101.214)	1.167 (0.729-1.737)	9.86 (5.814-15.627)	0.136 (0.08-0.216)	-6.89 (-7.16 to -6.63)
	Sudan	1010.272 (686.495-1475.162)	16.39 (11.137-23.932)	353.949 (174.531-599.615)	2.437 (1.202-4.129)	-5.82 (-6.11 to -5.53)
	Suriname	2.567 (1.437-3.913)	2.047 (1.145-3.119)	2.016 (1.228-3.079)	1.072 (0.653-1.637)	-1.62 (-2.21 to -1.03)
	Sweden	1.426 (1.164-1.721)	0.056 (0.046-0.068)	0.67 (0.497-0.869)	0.024 (0.018-0.031)	-1.36 (-2.44 to -0.26)
	Switzerland	1.352 (1.132-1.638)	0.063 (0.053-0.077)	0.296 (0.235-0.364)	0.012 (0.009-0.015)	-5.07 (-5.46 to -4.69)
	Syrian Arab Republic	87.502 (55.269-128.066)	2.324 (1.468-3.402)	7.194 (3.933-12.757)	0.141 (0.077-0.25)	-7.84 (-8.92 to -6.74)
	Taiwan (Province of China)	6.869 (5.68-8.212)	0.099 (0.082-0.119)	1.251 (0.997-1.524)	0.018 (0.014-0.022)	-5.32 (-5.77 to -4.87)
	Tajikistan	28.642 (22.475-35.948)	1.794 (1.408-2.251)	11.643 (7.484-17.546)	0.358 (0.23-0.54)	-5.79 (-6.64 to -4.93)
	Thailand	51.416 (28.642-84.674)	0.255 (0.142-0.42)	37.945 (22.971-58.873)	0.181 (0.109-0.28)	-0.58 (-1.33 to 0.19)
	Timor-Leste	25.277 (15.77-35.729)	10.76 (6.713-15.21)	6.677 (3.94-10.683)	1.491 (0.88-2.386)	-6.56 (-6.83 to -6.28)
	Togo	82.332 (54.805-115.22)	7.269 (4.839-10.173)	65.585 (36.352-105.262)	2.352 (1.304-3.775)	-3.62 (-4.07 to -3.17)
	Tokelau	0.004 (0.002-0.006)	0.753 (0.361-1.39)	0.002 (0.001-0.003)	0.456 (0.273-0.723)	-2.5 (-2.93 to -2.07)
	Tonga	0.219 (0.131-0.342)	0.722 (0.43-1.129)	0.133 (0.075-0.221)	0.4 (0.226-0.666)	-1.14 (-1.76 to -0.52)
	Trinidad and Tobago	4.2 (3.45-5.011)	1.072 (0.881-1.28)	2.988 (2.053-4.162)	0.698 (0.48-0.972)	-1 (-1.23 to -0.77)
	Tunisia	44.091 (28.916-63.643)	1.655 (1.085-2.389)	9.013 (4.63-16.223)	0.234 (0.12-0.42)	-5.59 (-5.87 to -5.3)
	Turkey	556.633 (339.198-804.87)	2.998 (1.827-4.335)	33.734 (21.072-53.883)	0.125 (0.078-0.199)	-1.91 (-2.2 to -1.63)
	Turkmenistan	15.813 (12.279-20.176)	1.372 (1.065-1.75)	10.884 (7.534-15.914)	0.676 (0.468-0.988)	-3.42 (-3.58 to -3.26)
	Tuvalu	0.056 (0.029-0.111)	1.845 (0.945-3.643)	0.023 (0.012-0.04)	0.611 (0.33-1.062)	-10.32 (-11.11 to -9.51)
	Uganda	611.612 (425.976-827.719)	11.873 (8.27-16.069)	685.731 (417.45-995.731)	4.959 (3.019-7.201)	-2.71 (-3.12 to -2.31)
	Ukraine	42.928 (37.628-49.357)	0.259 (0.227-0.297)	4.088 (2.162-6.474)	0.032 (0.017-0.05)	-5.67 (-6.41 to -4.93)
	United Arab Emirates	2.548 (1.274-4.53)	0.6 (0.3-1.067)	1.929 (1.128-3.262)	0.093 (0.055-0.158)	-4.72 (-5.97 to -3.46)
	United Kingdom	13.137 (11.057-15.632)	0.075 (0.064-0.09)	2.537 (2.07-3.075)	0.013 (0.01-0.016)	-4.43 (-5.13 to -3.72)
	United Republic of Tanzania	705.805 (536.149-894.616)	8.778 (6.668-11.126)	1259.035 (841.363-1770.457)	6.472 (4.325-9.101)	0.08 (-0.32 to 0.48)
	United States of America	85.053 (69.053-105.69)	0.104 (0.085-0.13)	78.668 (63.389-98.38)	0.081 (0.066-0.102)	0.12 (-0.17 to 0.41)
	United States Virgin Islands	0.442 (0.252-0.677)	1.204 (0.685-1.845)	0.055 (0.032-0.086)	0.239 (0.139-0.375)	-4.1 (-4.39 to -3.81)
	Uruguay	4.03 (3.361-4.79)	0.416 (0.347-0.494)	1.424 (1.126-1.797)	0.136 (0.107-0.171)	-3.27 (-3.5 to -3.04)
	Uzbekistan	85.186 (67.435-105.585)	1.329 (1.052-1.647)	32.69 (23.309-43.217)	0.293 (0.209-0.388)	-4.21 (-4.94 to -3.48)
	Vanuatu	0.65 (0.314-1.203)	1.419 (0.685-2.626)	1.154 (0.642-1.92)	1.144 (0.636-1.903)	-1.16 (-1.43 to -0.9)
	Venezuela (Bolivarian Republic of)	105.387 (89.87-121.415)	1.694 (1.445-1.952)	88.879 (62.016-122.605)	1.013 (0.707-1.397)	-0.78 (-1.28 to -0.27)
	Viet Nam	57.734 (27.495-95.83)	0.262 (0.125-0.434)	14.459 (7.969-24.246)	0.045 (0.025-0.075)	-5.27 (-5.89 to -4.64)
	Yemen	423.334 (269.978-607.199)	11.203 (7.145-16.069)	279.995 (151.48-476.48)	2.556 (1.383-4.35)	-4.72 (-4.86 to -4.58)
	Zambia	171.479 (124.627-229.282)	6.917 (5.027-9.248)	210.266 (121.344-318.596)	3.269 (1.887-4.954)	-2.41 (-2.6 to -2.23)
	Zimbabwe	107.701 (73.03-151.727)	3.31 (2.244-4.663)	204.258 (119.668-321.323)	3.87 (2.267-6.087)	2.17 (1.23 to 3.13)

## Sheet: TableS7
	TableS7 The case number and ASR of DALYs (Disability-Adjusted Life Years) of MHD in 1990 and 2021 for female by 204 countries, with EAPC from 1990 to 2021.
	DALYs (Disability-Adjusted Life Years)	1990		2021
	Location	Number (95 % UIs)	ASDAR(95 % UIs)	Number (95 % UIs)	ASDAR(95 % UIs)	EAPC (95 % CI) 1990–2021
	Afghanistan	24266.83 (15691.08-34754.605)	795.349 (514.277-1139.087)	33755.359 (20872.329-51540.482)	349.471 (216.092-533.601)	-2.54 (-2.67 to -2.41)
	Albania	141.435 (99.295-190.828)	13.348 (9.371-18.009)	31.17 (17.679-49.134)	3.996 (2.267-6.299)	-3.36 (-3.58 to -3.13)
	Algeria	17371.853 (11588.411-23991.469)	224.066 (149.47-309.448)	4776.835 (3197.364-6684.741)	33.551 (22.457-46.952)	-5.58 (-5.9 to -5.25)
	American Samoa	13.652 (8.563-19.679)	89.857 (56.366-129.533)	10.481 (6.499-15.881)	65.9 (40.862-99.856)	0.5 (0.11 to 0.89)
	Andorra	0.937 (0.538-1.43)	5.239 (3.005-7.994)	0.657 (0.351-1.089)	2.552 (1.362-4.232)	-1.44 (-1.54 to -1.35)
	Angola	31112.085 (19810.867-46742.913)	1013.385 (645.281-1522.513)	34702.242 (20833.803-55787.786)	335.334 (201.321-539.087)	-3.68 (-3.95 to -3.41)
	Antigua and Barbuda	7.121 (5.825-8.569)	35.222 (28.815-42.388)	4.985 (4.128-6.112)	16.391 (13.572-20.096)	-1.4 (-1.84 to -0.96)
	Argentina	5561.322 (4440.603-6879.402)	53.245 (42.515-65.864)	2817.618 (2070.726-3747.726)	18.932 (13.914-25.182)	-2.64 (-2.93 to -2.35)
	Armenia	291.733 (237.501-356.704)	26.252 (21.371-32.098)	34.889 (24.508-48.839)	3.808 (2.675-5.33)	-5.2 (-5.99 to -4.41)
	Australia	502.054 (359.099-687.669)	9.182 (6.568-12.577)	351.834 (207.199-565.475)	4.603 (2.711-7.398)	-1.99 (-2.29 to -1.69)
	Austria	114.322 (88.81-143.77)	4.733 (3.677-5.952)	50.824 (33.266-70.894)	2.008 (1.314-2.801)	-2.08 (-2.37 to -1.79)
	Azerbaijan	1083.138 (840.882-1345.988)	44.937 (34.887-55.843)	213.829 (149.194-299.365)	6.189 (4.318-8.665)	-6.04 (-6.53 to -5.55)
	Bahamas	60.459 (48.693-74.188)	66.616 (53.652-81.743)	35.969 (26.817-47.192)	26.076 (19.442-34.212)	-2.09 (-2.57 to -1.6)
	Bahrain	102.136 (70.102-138.918)	71.334 (48.961-97.023)	49.866 (33.249-71.591)	12.31 (8.208-17.673)	-5.21 (-5.56 to -4.86)
	Bangladesh	292455.13 (239522.982-352994.325)	899.347 (736.572-1085.515)	48215.58 (31851.788-67933.58)	83.435 (55.118-117.556)	-7.86 (-8.25 to -7.48)
	Barbados	34.307 (28.013-41.529)	40.614 (33.163-49.164)	14.181 (10.937-18.981)	15.565 (12.004-20.833)	-2.13 (-2.46 to -1.79)
	Belarus	552.147 (440.619-691.691)	16.843 (13.441-21.1)	187.162 (114.287-292.363)	6.912 (4.221-10.798)	-2.09 (-2.42 to -1.75)
	Belgium	224.558 (154.264-335.165)	7.44 (5.111-11.105)	181.909 (103.068-317.639)	5.698 (3.229-9.95)	-0.71 (-0.9 to -0.51)
	Belize	39.885 (32.998-49.186)	70.747 (58.53-87.244)	73.403 (59.299-90.095)	48.223 (38.958-59.19)	-0.37 (-0.77 to 0.03)
	Benin	11872.93 (8515.367-15639.602)	823.423 (590.566-1084.653)	12178.471 (7768.812-17712.705)	285.459 (182.098-415.179)	-2.7 (-3.08 to -2.32)
	Bermuda	4.683 (3.718-6.004)	22.815 (18.113-29.249)	0.948 (0.573-1.563)	5.426 (3.282-8.952)	-3.61 (-4.16 to -3.06)
	Bhutan	1458.886 (907.19-2153.145)	772.796 (480.553-1140.556)	209.113 (110.377-352.141)	82.048 (43.308-138.166)	-7.29 (-7.47 to -7.11)
	Bolivia (Plurinational State of)	12184.296 (9052.84-15612.822)	605.224 (449.677-775.528)	8189.378 (5694.791-11788.894)	208.726 (145.146-300.469)	-3.83 (-3.96 to -3.69)
	Bosnia and Herzegovina	98.911 (69.565-138.065)	6.652 (4.678-9.285)	30.938 (19.098-46.723)	3.324 (2.052-5.021)	-2.73 (-3.13 to -2.32)
	Botswana	557.292 (339.227-803.987)	129.122 (78.597-186.28)	390.58 (254.428-536.968)	46.411 (30.233-63.806)	-2.54 (-3 to -2.09)
	Brazil	75860.632 (67955.229-84657.17)	151.07 (135.327-168.588)	22843.481 (19469.339-26429.379)	31.264 (26.646-36.172)	-4.12 (-4.56 to -3.68)
	Brunei Darussalam	52.781 (31.288-82.299)	63.453 (37.614-98.939)	17.696 (11.274-26.628)	11.613 (7.399-17.475)	-4.66 (-5.11 to -4.21)
	Bulgaria	348.993 (288.271-425.836)	13.175 (10.883-16.076)	84.911 (62.657-116.705)	4.616 (3.406-6.345)	-2.54 (-2.93 to -2.16)
	Burkina Faso	15374.689 (11034.674-20306.655)	539.819 (387.437-712.985)	22584.037 (15161.93-31820.225)	311.945 (209.426-439.521)	-1.9 (-2.07 to -1.73)
	Burundi	14785.841 (9439.243-20281.125)	884.553 (564.697-1213.305)	14087.942 (8954.565-20444.582)	338.557 (215.194-491.318)	-3.52 (-3.88 to -3.17)
	Cabo Verde	160.068 (102.292-228.894)	149.206 (95.351-213.362)	65.863 (43.971-95.827)	35.028 (23.385-50.964)	-4.7 (-5.14 to -4.26)
	Cambodia	15496.826 (11116.014-21206.235)	468.708 (336.208-641.391)	5293.828 (3299.123-8281.262)	92.517 (57.657-144.726)	-6.11 (-6.46 to -5.76)
	Cameroon	19977.832 (14160.087-26992.696)	633.173 (448.787-855.501)	27090.27 (17941.25-37924.593)	264.19 (174.967-369.849)	-2 (-2.49 to -1.51)
	Canada	354.719 (248.31-479.027)	3.974 (2.782-5.367)	241.677 (187.157-318.238)	2.287 (1.771-3.012)	-1.17 (-1.8 to -0.54)
	Central African Republic	9778.261 (6907.451-12569.308)	1163.043 (821.584-1495.015)	11436.009 (7122.537-17375.333)	630.289 (392.555-957.632)	-1.55 (-1.93 to -1.17)
	Chad	14625.333 (10498.615-18846.196)	820.07 (588.677-1056.742)	38974.149 (25803.354-55814.145)	741.808 (491.124-1062.329)	-0.13 (-0.34 to 0.09)
	Chile	2301.549 (1922.054-2728.913)	51.344 (42.878-60.878)	759.156 (558.384-1008.961)	12.778 (9.399-16.983)	-3.77 (-4.34 to -3.2)
	China	116631.988 (84105.144-155153.888)	29.59 (21.338-39.363)	17529.479 (12863.513-23653.814)	4.187 (3.073-5.65)	-5.33 (-5.59 to -5.07)
	Colombia	16328.478 (12908.306-19910.071)	148.324 (117.256-180.858)	4123.713 (3096.751-5410.426)	25.193 (18.919-33.054)	-5.31 (-5.8 to -4.81)
	Comoros	663.371 (336.244-997.636)	467.095 (236.758-702.46)	454.337 (283.694-704.682)	181.922 (113.594-282.163)	-4 (-4.47 to -3.52)
	Congo	6095.131 (3819.015-8693.093)	806.224 (505.154-1149.865)	6456.638 (3862.426-10291.95)	348.883 (208.705-556.123)	-2.63 (-3.29 to -1.97)
	Cook Islands	0.618 (0.356-1.024)	10.368 (5.974-17.173)	0.334 (0.182-0.564)	5.956 (3.24-10.07)	-1.72 (-1.78 to -1.65)
	Costa Rica	280.616 (232.33-337.437)	28.345 (23.468-34.085)	140.964 (107.735-181.19)	8.734 (6.675-11.226)	-4.23 (-4.62 to -3.85)
	Croatia	136.412 (110.9-166.145)	8.899 (7.235-10.839)	26.833 (17.801-38.371)	2.337 (1.55-3.342)	-3.18 (-3.7 to -2.66)
	Cuba	1074.627 (890.81-1295.033)	28.982 (24.025-34.926)	295.906 (221.823-399.142)	8.987 (6.737-12.123)	-2.49 (-3.01 to -1.97)
	Cyprus	24.1 (14.833-35.599)	9.738 (5.994-14.385)	11.762 (7.064-17.69)	2.7 (1.622-4.061)	-5.3 (-5.66 to -4.95)
	Czechia	242.956 (182.14-327.887)	7.453 (5.587-10.058)	130.894 (74.653-216.473)	4.47 (2.549-7.392)	-0.82 (-1.59 to -0.04)
	Coted'Ivoire	22228.967 (15066.935-31981.507)	617.729 (418.701-888.746)	33964.423 (20648.373-53682.872)	394.098 (239.588-622.896)	-1.07 (-1.36 to -0.78)
	Democratic People's Republic of Korea	8795.306 (4676.906-14401.249)	122.214 (64.987-200.111)	1304.348 (728.72-2219.565)	15.349 (8.575-26.119)	-6.39 (-6.49 to -6.3)
	Democratic Republic of the Congo	103815.644 (67683.45-148431.693)	908.92 (592.578-1299.54)	114501.984 (74750.311-160792.999)	404.223 (263.889-567.643)	-1.48 (-1.94 to -1.03)
	Denmark	94.15 (70.164-121.638)	5.864 (4.37-7.576)	39.668 (26.837-58.932)	2.44 (1.651-3.625)	-3.18 (-3.65 to -2.7)
	Djibouti	1223.702 (807.742-1793.747)	952.856 (628.962-1396.732)	1996.496 (1101.313-3311.444)	497.109 (274.217-824.518)	-1.96 (-2.3 to -1.61)
	Dominica	3.644 (2.446-5.607)	16.345 (10.971-25.153)	2.181 (1.401-3.091)	10.23 (6.57-14.497)	-1.31 (-1.68 to -0.94)
	Dominican Republic	5209.954 (4093.304-6383.854)	215.474 (169.291-264.024)	2562.656 (1916.29-3384.843)	70.67 (52.845-93.344)	-2.64 (-3 to -2.27)
	Ecuador	9023.497 (7800.302-10464.642)	275.19 (237.886-319.141)	4309.464 (3245.905-5652.417)	72.094 (54.301-94.56)	-3.97 (-4.32 to -3.62)
	Egypt	32047.826 (22775.278-42626.166)	186.843 (132.782-248.515)	13574.871 (9358.609-18730.806)	40.777 (28.112-56.265)	-3.98 (-4.49 to -3.46)
	El Salvador	4632.127 (3495.769-5813.667)	267.389 (201.793-335.594)	402.028 (273.996-553.873)	17.984 (12.257-24.777)	-7.54 (-9.02 to -6.05)
	Equatorial Guinea	1392.478 (797.801-2127.578)	1059.397 (606.967-1618.661)	1363.943 (653.036-2438.725)	290.877 (139.268-520.087)	-3.86 (-4.15 to -3.57)
	Eritrea	10778.966 (7909.183-13576.732)	1025.339 (752.353-1291.473)	8537.82 (4984.429-13374.319)	400.37 (233.738-627.171)	-2.53 (-2.75 to -2.31)
	Estonia	78.273 (60.867-104.175)	15.968 (12.417-21.252)	28.466 (15.384-49.243)	7.953 (4.298-13.758)	-1.59 (-2.07 to -1.11)
	Eswatini	396.877 (253.671-575.828)	152.019 (97.165-220.564)	352.919 (181.104-596.074)	88.673 (45.503-149.767)	-1.21 (-1.74 to -0.67)
	Ethiopia	174724.657 (141124.044-208734.319)	1154.4 (932.402-1379.1)	75368.05 (51145.246-100712.275)	210.579 (142.9-281.39)	-6.18 (-6.57 to -5.8)
	Fiji	201.016 (121.592-308.349)	79.795 (48.267-122.401)	173.188 (104.789-268.595)	58.725 (35.532-91.076)	-1.3 (-1.53 to -1.08)
	Finland	90.549 (58.511-138.485)	5.8 (3.748-8.87)	63.972 (35.662-105.155)	4.392 (2.448-7.219)	-1.19 (-1.44 to -0.94)
	France	1569.323 (1194.287-2085.595)	8.801 (6.698-11.696)	918.91 (534.509-1535.381)	4.981 (2.898-8.323)	-1.76 (-1.93 to -1.59)
	Gabon	1525.73 (1085.861-2087.68)	513.087 (365.164-702.066)	921.796 (519.543-1550.804)	145.538 (82.028-244.849)	-4.14 (-4.72 to -3.55)
	Gambia	1970.278 (1234.065-2839.405)	661.071 (414.055-952.682)	3357.504 (2081.689-5137.189)	420.784 (260.891-643.826)	-1.22 (-1.58 to -0.86)
	Georgia	607.974 (501.604-739.362)	34.144 (28.17-41.523)	56.044 (44.411-68.277)	5.538 (4.388-6.746)	-4.75 (-5.42 to -4.07)
	Germany	2217.735 (1679.084-3060.841)	9.058 (6.858-12.502)	1405.649 (803.417-2361.149)	6.378 (3.645-10.713)	-0.86 (-1.21 to -0.5)
	Ghana	14940.825 (9557.084-21623.51)	322.711 (206.426-467.051)	18809.862 (13235.493-26400.829)	161.683 (113.767-226.932)	-1.68 (-1.92 to -1.44)
	Greece	141.44 (103.953-197.953)	4.393 (3.229-6.148)	97.094 (61.398-145.566)	3.441 (2.176-5.159)	-0.12 (-0.33 to 0.09)
	Greenland	1.733 (1.127-2.473)	9.83 (6.39-14.025)	0.592 (0.38-0.849)	3.571 (2.294-5.123)	-2.3 (-2.59 to -2.01)
	Grenada	30.719 (25.052-37.274)	119.372 (97.35-144.842)	27.589 (21.369-34.724)	83.855 (64.95-105.542)	-0.14 (-0.79 to 0.52)
	Guam	10.324 (6.947-14.566)	23.945 (16.113-33.784)	11.708 (8.212-16.161)	24.835 (17.418-34.28)	1.78 (1.32 to 2.24)
	Guatemala	9187.005 (7716.592-10799.086)	363.293 (305.147-427.042)	7236.698 (5458.553-9287.027)	130.954 (98.777-168.056)	-3.52 (-4.33 to -2.7)
	Guinea	20255.769 (14705.432-26557.393)	1133.389 (822.826-1485.989)	25079.386 (15735.4-37674.961)	575.348 (360.987-864.304)	-1.61 (-1.79 to -1.42)
	Guinea-Bissau	2386.461 (1522.86-3441.956)	763.369 (487.125-1100.996)	2095.776 (1291.618-3342.209)	306.904 (189.143-489.43)	-2.91 (-3.18 to -2.64)
	Guyana	342.198 (253.799-443.751)	130.894 (97.08-169.739)	215.085 (147.176-298.027)	83.977 (57.463-116.36)	-0.93 (-1.2 to -0.65)
	Haiti	14803.588 (10702.178-20304.454)	729.695 (527.529-1000.843)	25590.202 (15494.002-38500.314)	574.972 (348.126-865.042)	-0.29 (-0.57 to -0.01)
	Honduras	5883.456 (4469.766-7423.366)	410.985 (312.232-518.554)	3656.775 (1860.694-6499.226)	102.535 (52.174-182.237)	-4.62 (-4.83 to -4.4)
	Hungary	261.856 (218.131-316.404)	8.004 (6.668-9.672)	72.439 (50.365-101.09)	2.667 (1.854-3.721)	-2.22 (-3.22 to -1.21)
	Iceland	6.355 (4.955-8.281)	7.925 (6.179-10.326)	4.011 (2.575-6.057)	3.956 (2.54-5.975)	-1.93 (-2.18 to -1.67)
	India	736897.647 (623994.408-860543.66)	281.308 (238.208-328.509)	353143.199 (286474.498-432749.974)	74.382 (60.34-91.149)	-4.57 (-4.93 to -4.21)
	Indonesia	300869.319 (243482.923-361653.594)	484.34 (391.959-582.191)	123075.881 (94057.864-167146.446)	130.182 (99.488-176.797)	-3.96 (-4.11 to -3.81)
	Iran (Islamic Republic of)	12477.782 (9018.608-16451.566)	73.584 (53.185-97.019)	2508.146 (1592.902-3843.232)	8.701 (5.526-13.333)	-6.33 (-6.78 to -5.87)
	Iraq	4908.389 (3106.443-7251.417)	90.59 (57.333-133.833)	2516.407 (1633.394-3771.818)	18.579 (12.06-27.848)	-4.88 (-5.24 to -4.52)
	Ireland	66.091 (50.612-86.359)	5.835 (4.468-7.624)	44.185 (28.394-68.258)	2.937 (1.887-4.537)	-1.61 (-2.06 to -1.15)
	Israel	129.571 (96.128-173.513)	8.302 (6.159-11.117)	169.389 (93.161-274.446)	5.919 (3.255-9.589)	-1.32 (-1.65 to -0.99)
	Italy	1096.099 (849.068-1472.867)	6.131 (4.749-8.238)	380.531 (262.866-532.648)	2.379 (1.643-3.33)	-2.03 (-2.37 to -1.69)
	Jamaica	514.061 (413.879-635.404)	66.907 (53.868-82.7)	403.415 (278.519-583.643)	42.136 (29.091-60.961)	-3.21 (-3.87 to -2.55)
	Japan	2655.863 (1889.753-3890.966)	6.556 (4.665-9.605)	1130.18 (734.721-1714.134)	3.506 (2.279-5.317)	-2.52 (-2.99 to -2.05)
	Jordan	2251.335 (1561.626-3067.724)	200.976 (139.406-273.855)	396.802 (250.955-585.345)	9.909 (6.267-14.618)	-10.45 (-10.81 to -10.09)
	Kazakhstan	2799.869 (2309.278-3373.777)	52.102 (42.973-62.782)	846.289 (629.795-1144.511)	13.962 (10.39-18.882)	-4.28 (-4.68 to -3.88)
	Kenya	31346.487 (22717.493-40723.597)	446.496 (323.585-580.062)	34173.538 (22590.365-48045.968)	199.055 (131.585-279.86)	-2 (-2.44 to -1.55)
	Kiribati	33.592 (22.42-48.349)	141.957 (94.744-204.319)	28.078 (16.839-44.265)	68.575 (41.127-108.108)	-2.3 (-2.53 to -2.07)
	Kuwait	74.114 (51.461-109.473)	14.528 (10.088-21.459)	103.386 (62.635-168.278)	5.983 (3.625-9.739)	-3.53 (-4.32 to -2.72)
	Kyrgyzstan	2219.255 (1897.165-2591.936)	160.884 (137.534-187.901)	673.311 (528.852-867.048)	30.349 (23.838-39.082)	-4.34 (-4.92 to -3.75)
	Lao People's Democratic Republic	6318.829 (4292.167-8871.347)	488.586 (331.88-685.952)	1691.043 (890.799-3016.682)	67.955 (35.797-121.225)	-6.7 (-6.87 to -6.52)
	Latvia	111.065 (82.429-155.799)	13.392 (9.939-18.786)	34.649 (19.323-60.706)	6.858 (3.824-12.015)	-2.05 (-2.82 to -1.26)
	Lebanon	436.112 (274.281-679.476)	45.202 (28.428-70.426)	142.356 (90.113-210.928)	7.775 (4.922-11.52)	-5.46 (-5.61 to -5.3)
	Lesotho	1143.874 (795.724-1598.756)	223.247 (155.3-312.026)	1246.764 (760.666-1938.523)	193.226 (117.89-300.437)	0.23 (-0.38 to 0.85)
	Liberia	9022.671 (6139.946-12440.976)	1244.961 (847.198-1716.623)	3893.107 (2452.862-5812.931)	216.209 (136.223-322.829)	-5.45 (-5.66 to -5.25)
	Libya	1230.958 (730.451-1817.741)	98.546 (58.477-145.522)	513.791 (307.364-805.118)	20.809 (12.448-32.608)	-5.1 (-5.51 to -4.7)
	Lithuania	218.357 (168.342-295.07)	18.638 (14.369-25.185)	59.066 (33.593-98.803)	7.947 (4.52-13.294)	-3.03 (-3.78 to -2.28)
	Luxembourg	7.686 (6.302-9.428)	6.471 (5.306-7.937)	4.213 (3.08-5.576)	2.157 (1.577-2.855)	-3.58 (-3.93 to -3.23)
	Madagascar	21133.647 (15151.14-27887.985)	586.615 (420.556-774.097)	32254.292 (21868.481-44555.27)	338.576 (229.555-467.7)	-1.63 (-1.98 to -1.26)
	Malawi	22955.601 (17395.58-30392.994)	769.956 (583.467-1019.414)	17531.106 (11217.753-26574.84)	264.949 (169.535-401.628)	-3.18 (-3.53 to -2.83)
	Malaysia	3797.095 (2477.586-5335.065)	66.006 (43.069-92.741)	2288.45 (1690.815-3026.914)	21.906 (16.185-28.975)	-3.71 (-4.12 to -3.31)
	Maldives	116.705 (83.012-153.044)	181.104 (128.819-237.495)	20.296 (13.653-28.365)	14.382 (9.674-20.099)	-8.23 (-8.77 to -7.68)
	Mali	17247.9 (14403.628-20453.749)	674.034 (562.882-799.316)	24579.13 (18152.315-33527.977)	337.003 (248.885-459.7)	-2.09 (-2.28 to -1.91)
	Malta	12.165 (9.459-15.815)	10.199 (7.93-13.26)	6.498 (4.388-9.802)	5.558 (3.753-8.384)	-1.81 (-2.16 to -1.46)
	Marshall Islands	9.393 (5.496-15.871)	70.095 (41.011-118.431)	9.371 (5.422-15.4)	49.368 (28.561-81.125)	-1.18 (-1.66 to -0.7)
	Mauritania	9486.475 (7287.586-12036.147)	1527.575 (1173.495-1938.14)	4071.206 (2291.978-6599.638)	286.203 (161.124-463.95)	-5.09 (-5.21 to -4.96)
	Mauritius	181.421 (147.604-219.521)	48.132 (39.16-58.24)	68.934 (56.264-84.035)	17.337 (14.15-21.134)	-3.64 (-3.92 to -3.37)
	Mexico	30980.757 (26596.498-36711.303)	108.694 (93.312-128.8)	12873.993 (9775.919-16297.155)	29.007 (22.027-36.72)	-3.98 (-4.11 to -3.85)
	Micronesia (Federated States of)	32.871 (19.696-49.563)	105.077 (62.959-158.433)	9.92 (6.067-15.686)	29.236 (17.882-46.23)	-3.71 (-4.12 to -3.31)
	Monaco	0.518 (0.303-0.781)	6.037 (3.531-9.104)	0.429 (0.256-0.671)	4.491 (2.68-7.017)	-0.48 (-0.55 to -0.41)
	Mongolia	789.622 (539.238-1086.549)	117.386 (80.164-161.527)	206.104 (142.594-290.851)	19.048 (13.179-26.881)	-6.4 (-6.87 to -5.93)
	Montenegro	9.9 (5.919-15.53)	4.914 (2.938-7.708)	6.775 (3.683-11.415)	3.71 (2.017-6.251)	-0.6 (-0.73 to -0.47)
	Morocco	39283.261 (29744.318-52113.207)	479.635 (363.168-636.284)	6400.084 (3676.86-10504.514)	52.25 (30.018-85.758)	-7.18 (-7.5 to -6.86)
	Mozambique	25324.864 (18706.796-34136.964)	597.622 (441.448-805.572)	28570.349 (18088.259-42806.146)	282.453 (178.824-423.191)	-1.45 (-1.73 to -1.18)
	Myanmar	26337.174 (19023.301-35751.178)	195.341 (141.094-265.163)	20877.238 (14196.206-28909.936)	108.268 (73.62-149.925)	-1.39 (-1.52 to -1.27)
	Namibia	1282.379 (886.029-1752.177)	286.519 (197.963-391.484)	711.711 (399.604-1300.045)	84.277 (47.319-153.944)	-3.91 (-4.41 to -3.4)
	Nauru	6.647 (3.712-11.125)	212.803 (118.831-356.176)	5.539 (3.064-9.488)	152.081 (84.117-260.489)	-0.73 (-1.13 to -0.32)
	Nepal	35072.84 (22123.832-50274.297)	583.408 (368.012-836.272)	8676.29 (4965.531-14531.43)	76.979 (44.056-128.927)	-6.49 (-6.72 to -6.26)
	Netherlands	442.697 (370.312-532.667)	9.249 (7.737-11.129)	155.836 (105.122-221.278)	3.273 (2.208-4.647)	-3.09 (-3.27 to -2.9)
	New Zealand	152.987 (97.171-233.589)	13.778 (8.751-21.037)	92.297 (56.036-145.844)	6.046 (3.671-9.554)	-2.33 (-2.74 to -1.91)
	Nicaragua	1399.619 (1086.247-1705.386)	115.291 (89.477-140.478)	657.247 (503.271-831.449)	28.797 (22.051-36.43)	-4.71 (-4.93 to -4.5)
	Niger	18618.758 (14095.363-24650.063)	793.702 (600.874-1050.812)	36291.214 (22350.287-53408.671)	495.951 (305.436-729.876)	-1.54 (-1.68 to -1.41)
	Nigeria	198865.846 (133882.071-275412.91)	735.183 (494.946-1018.168)	356824.574 (233792.762-536384.913)	464.26 (304.185-697.884)	-1.3 (-1.41 to -1.18)
	Niue	0.303 (0.166-0.496)	45.199 (24.741-74.036)	0.162 (0.105-0.239)	32.211 (20.87-47.558)	-2.26 (-2.67 to -1.85)
	North Macedonia	110.937 (76.998-148.771)	17.114 (11.878-22.95)	31.408 (19.951-47.519)	4.747 (3.015-7.182)	-3.62 (-3.97 to -3.26)
	Northern Mariana Islands	7.279 (4.31-11.209)	44.714 (26.475-68.855)	3.487 (2.237-5.043)	23.528 (15.097-34.028)	-0.33 (-0.65 to -0.01)
	Norway	170.085 (124.359-234.846)	13.251 (9.688-18.296)	86.575 (49.689-143.166)	5.571 (3.197-9.212)	-3.16 (-3.75 to -2.57)
	Oman	501.515 (274-864.567)	107.151 (58.542-184.719)	238.526 (154.792-359.023)	19.168 (12.439-28.851)	-5.49 (-5.95 to -5.03)
	Pakistan	249688.981 (161224.96-350616.873)	780.768 (504.144-1096.365)	336426.974 (191203.445-535182.538)	435.042 (247.25-692.057)	-2.21 (-2.41 to -2.02)
	Palau	2.626 (1.542-3.995)	51.516 (30.246-78.384)	1.5 (0.956-2.32)	29.522 (18.824-45.681)	-0.26 (-0.61 to 0.09)
	Palestine	288.895 (173.267-440.232)	48.498 (29.087-73.903)	186.263 (122.524-266.098)	11.025 (7.252-15.75)	-4.54 (-5.29 to -3.79)
	Panama	562.205 (467.188-668.297)	71.84 (59.699-85.397)	371.761 (284.207-466.903)	27.137 (20.746-34.083)	-2.44 (-2.88 to -1.99)
	Papua New Guinea	2022.52 (1035.342-3075.535)	161.308 (82.575-245.292)	4123.755 (2742.401-5802.821)	124.026 (82.48-174.525)	-0.71 (-0.96 to -0.46)
	Paraguay	1768.414 (1394.445-2229.806)	142.726 (112.543-179.964)	1366.629 (963.493-1930.919)	57.282 (40.385-80.935)	-2.95 (-3.18 to -2.71)
	Peru	18774.5 (14376.697-23821.036)	265.791 (203.531-337.235)	8385.221 (5379.83-12526.663)	69.99 (44.905-104.558)	-4.81 (-5.31 to -4.32)
	Philippines	35702.884 (26679.526-45223.574)	176.308 (131.749-223.323)	34317.415 (25908.025-46619.838)	91.68 (69.214-124.547)	-1.55 (-1.74 to -1.37)
	Poland	1021.922 (778.66-1384.504)	8.522 (6.493-11.546)	251.087 (155.469-384.558)	2.283 (1.414-3.497)	-4.15 (-4.5 to -3.79)
	Portugal	224.81 (181.28-293.26)	6.922 (5.582-9.03)	97.731 (70.235-132.815)	3.279 (2.356-4.456)	-1.95 (-2.36 to -1.55)
	Puerto Rico	459.768 (379.174-561.455)	37.76 (31.141-46.112)	108.993 (82.89-145.431)	11.388 (8.661-15.196)	-3.75 (-4.21 to -3.3)
	Qatar	32.273 (19.995-46.028)	32.861 (20.36-46.867)	48.176 (28.08-79.813)	7.339 (4.277-12.158)	-6.23 (-6.83 to -5.64)
	Republic of Korea	2011.462 (1555.995-2498.866)	12.854 (9.943-15.968)	208.189 (147.128-280.754)	1.393 (0.984-1.878)	-6.59 (-6.99 to -6.19)
	Republic of Moldova	373.722 (300.092-466.431)	25.844 (20.752-32.255)	63.311 (38.08-102.387)	5.799 (3.488-9.378)	-4.15 (-4.77 to -3.52)
	Romania	1207.633 (955.625-1552.391)	16.366 (12.951-21.038)	408.997 (277.356-622.438)	7.612 (5.162-11.585)	-1.13 (-1.68 to -0.57)
	Russian Federation	11306.593 (9071.266-14170.167)	23.505 (18.858-29.458)	3982.083 (2409.558-6338.235)	9.276 (5.613-14.765)	-2.52 (-2.79 to -2.24)
	Rwanda	39817.945 (28920.713-53509.371)	1828.268 (1327.914-2456.92)	20085.045 (13061.973-28528.072)	444.291 (288.937-631.055)	-5.17 (-5.43 to -4.9)
	Saint Kitts and Nevis	53.911 (46.106-62.871)	419.871 (359.082-489.649)	21.849 (16.691-27.998)	112.43 (85.886-144.074)	-3.4 (-4.27 to -2.52)
	Saint Lucia	24.888 (20.578-30.205)	56.05 (46.343-68.024)	10.498 (8.251-13.523)	18.215 (14.315-23.463)	-2.4 (-2.96 to -1.84)
	Saint Vincent and the Grenadines	36.746 (30.114-45.048)	105.548 (86.499-129.395)	17.643 (14.107-22.202)	49.512 (39.588-62.307)	-1.88 (-2.39 to -1.36)
	Samoa	20.175 (11.826-30.311)	40.468 (23.721-60.799)	17.485 (11.138-27.272)	27.156 (17.299-42.356)	-0.35 (-0.85 to 0.15)
	San Marino	0.321 (0.199-0.493)	4.184 (2.597-6.422)	0.267 (0.145-0.447)	2.829 (1.536-4.741)	-0.3 (-0.4 to -0.19)
	Sao Tome and Principe	100.224 (64.227-146.026)	280.164 (179.538-408.197)	45.554 (26.462-74.532)	62.289 (36.184-101.913)	-5.49 (-6.03 to -4.95)
	Saudi Arabia	5181.943 (2980.541-8002.695)	119.895 (68.961-185.159)	1921.085 (1248.954-2891.778)	15.945 (10.366-24.002)	-6.94 (-7.19 to -6.69)
	Senegal	17699.901 (12906.868-22680.382)	763.824 (556.985-978.752)	15125.651 (10142.08-22311.741)	296.812 (199.019-437.825)	-2.57 (-2.85 to -2.29)
	Serbia	581.79 (376.764-830.576)	19.23 (12.453-27.453)	97.556 (65.914-139.705)	3.813 (2.576-5.461)	-5.11 (-5.44 to -4.78)
	Seychelles	31.828 (21.095-44.051)	136.978 (90.788-189.587)	28.248 (18.803-40)	89.792 (59.769-127.149)	-1.11 (-1.33 to -0.9)
	Sierra Leone	3340.759 (2237.26-4594.078)	260.892 (174.716-358.769)	5808.163 (3677.228-8575.353)	199.056 (126.025-293.892)	-0.83 (-1.01 to -0.65)
	Singapore	54.176 (41.596-74.012)	4.885 (3.751-6.674)	37.154 (19.977-63.637)	2.107 (1.133-3.609)	-2.5 (-2.73 to -2.27)
	Slovakia	137.167 (92.857-192.122)	8.12 (5.497-11.373)	60.004 (35.831-96.555)	3.806 (2.273-6.124)	-1.38 (-2.22 to -0.52)
	Slovenia	47.099 (34.68-64.465)	7.492 (5.517-10.255)	25.709 (13.998-44.999)	4.716 (2.567-8.254)	-0.99 (-1.47 to -0.5)
	Solomon Islands	249.559 (116.224-401.833)	248.191 (115.587-399.63)	429.905 (274.912-632.73)	194.224 (124.2-285.856)	-1.04 (-1.21 to -0.87)
	Somalia	17603.996 (11620.59-24701.856)	766.84 (506.2-1076.027)	19523.281 (12873.938-27796.063)	306.014 (201.79-435.684)	-3.04 (-3.12 to -2.97)
	South Africa	30367.751 (21381.342-42258.9)	244.74 (172.317-340.574)	15767.061 (12013.108-19652.483)	81.339 (61.973-101.383)	-2.37 (-3.6 to -1.13)
	South Sudan	14386.74 (8008.714-22150.824)	839.549 (467.355-1292.628)	19693.042 (12013.117-31526.085)	631.194 (385.04-1010.462)	-0.68 (-0.8 to -0.57)
	Spain	812.704 (550.327-1195.108)	6.665 (4.513-9.802)	503.077 (333.27-737.805)	3.9 (2.584-5.72)	-0.67 (-0.96 to -0.38)
	Sri Lanka	4604.273 (2957.762-6698.569)	78.995 (50.746-114.926)	944.799 (648.785-1358.176)	13.048 (8.96-18.757)	-5.71 (-5.94 to -5.49)
	Sudan	60980.257 (41880.994-88425.665)	989.29 (679.44-1434.54)	21391.081 (10903.403-35513.555)	147.293 (75.078-244.537)	-5.81 (-6.1 to -5.52)
	Suriname	173.522 (99.441-260.914)	138.332 (79.275-208.001)	133.604 (84.741-199.552)	71.035 (45.056-106.099)	-1.61 (-2.19 to -1.03)
	Sweden	147.541 (114.674-192.613)	5.844 (4.542-7.629)	91.533 (65.277-130.736)	3.239 (2.31-4.627)	-1.21 (-1.76 to -0.66)
	Switzerland	134.969 (102.36-188.189)	6.307 (4.783-8.794)	82.998 (49.203-135.223)	3.327 (1.972-5.421)	-1.38 (-1.69 to -1.07)
	Syrian Arab Republic	5781.352 (3752.06-8312.864)	153.56 (99.66-220.801)	614.06 (374.116-943.505)	12.022 (7.324-18.471)	-7.1 (-8.01 to -6.18)
	Taiwan (Province of China)	535.536 (436.197-667.824)	7.757 (6.318-9.673)	163.211 (112.845-237.42)	2.332 (1.612-3.392)	-3.63 (-4.13 to -3.13)
	Tajikistan	1806.153 (1415.326-2275.309)	113.122 (88.644-142.505)	773.125 (512.425-1135.625)	23.794 (15.771-34.951)	-5.53 (-6.35 to -4.7)
	Thailand	4067.525 (2501.39-6111.608)	20.196 (12.42-30.345)	2841.63 (1893.762-4133.487)	13.533 (9.019-19.685)	-0.65 (-1.26 to -0.05)
	Timor-Leste	1495.145 (957.984-2103.757)	636.48 (407.812-895.564)	419.29 (265.275-654.634)	93.644 (59.246-146.206)	-6.37 (-6.64 to -6.1)
	Togo	5338.876 (3568.007-7418.212)	471.367 (315.018-654.951)	4461.01 (2640.29-6946.241)	159.993 (94.693-249.125)	-3.34 (-3.76 to -2.93)
	Tokelau	0.245 (0.135-0.421)	52.528 (28.961-90.021)	0.147 (0.096-0.223)	34.645 (22.572-52.51)	-2.01 (-2.38 to -1.65)
	Tonga	17.611 (11.46-25.007)	58.077 (37.792-82.469)	11.65 (7.626-16.831)	35.113 (22.985-50.728)	-1.2 (-1.55 to -0.85)
	Trinidad and Tobago	287.305 (238.747-341.537)	73.373 (60.972-87.223)	198.231 (146.254-269.871)	46.306 (34.165-63.041)	-0.97 (-1.18 to -0.76)
	Tunisia	2875.275 (1959.913-4076.174)	107.922 (73.564-152.997)	668.406 (391.474-1083.399)	17.319 (10.143-28.071)	-5.18 (-5.46 to -4.9)
	Turkey	34822.747 (21846.945-49718.189)	187.543 (117.66-267.765)	3283.7 (2207.745-4681.595)	12.124 (8.152-17.286)	-1.85 (-2.12 to -1.59)
	Turkmenistan	1011.419 (801.067-1286.18)	87.738 (69.491-111.573)	701.79 (502.766-1011)	43.566 (31.211-62.762)	-3.16 (-3.31 to -3.01)
	Tuvalu	3.738 (2.043-7.008)	122.123 (66.765-228.999)	1.665 (0.989-2.657)	44.436 (26.387-70.903)	-8.47 (-9.1 to -7.84)
	Uganda	37405.775 (26879.944-49536.898)	726.173 (521.831-961.68)	43643.054 (27610.075-62967.089)	315.628 (199.677-455.38)	-2.57 (-2.97 to -2.16)
	Ukraine	3881.668 (3191.801-4811.707)	23.393 (19.235-28.998)	879.538 (528.56-1386.369)	6.829 (4.104-10.764)	-3.02 (-3.66 to -2.37)
	United Arab Emirates	178.723 (98.729-294.658)	42.083 (23.247-69.382)	212.479 (138.694-307.745)	10.281 (6.711-14.891)	-3.48 (-4.33 to -2.63)
	United Kingdom	1482.993 (1137.301-1992.665)	8.52 (6.534-11.448)	897.976 (540.727-1464.791)	4.552 (2.741-7.425)	-1.26 (-1.55 to -0.97)
	United Republic of Tanzania	46415.619 (35780.533-58142.107)	577.271 (445.003-723.114)	80149.14 (54007.097-111581.688)	412.008 (277.625-573.588)	-0.11 (-0.49 to 0.26)
	United States of America	11080.561 (8114.052-15542.824)	13.601 (9.959-19.078)	10877.47 (7763.825-14651.945)	11.254 (8.032-15.159)	-0.29 (-0.48 to -0.1)
	United States Virgin Islands	29.876 (18.033-44.326)	81.371 (49.114-120.728)	4.489 (3.056-6.547)	19.553 (13.313-28.515)	-3.65 (-3.89 to -3.41)
	Uruguay	304.694 (254.694-368.586)	31.436 (26.278-38.028)	151.999 (114.254-208.69)	14.504 (10.902-19.914)	-2.33 (-2.49 to -2.17)
	Uzbekistan	5441.867 (4340.036-6666.536)	84.898 (67.708-104.003)	2250.846 (1690.834-2942.031)	20.182 (15.161-26.38)	-3.95 (-4.61 to -3.28)
	Vanuatu	43.77 (23.512-75.855)	95.559 (51.332-165.606)	74.218 (45.17-120.143)	73.565 (44.773-119.087)	-1.23 (-1.48 to -0.99)
	Venezuela (Bolivarian Republic of)	6790.632 (5846.013-7820.882)	109.165 (93.98-125.727)	5747.747 (4136.242-7800.867)	65.503 (47.138-88.9)	-0.68 (-1.16 to -0.19)
	Viet Nam	5050.903 (2959.894-7860.548)	22.896 (13.417-35.632)	2024.417 (1222.464-3083.011)	6.257 (3.779-9.53)	-3.63 (-4.1 to -3.16)
	Yemen	27577.634 (17877.332-39129.076)	729.834 (473.118-1035.539)	18603.191 (10782.598-30725.801)	169.855 (98.45-280.54)	-4.66 (-4.8 to -4.52)
	Zambia	11719.486 (8712.012-15499.447)	472.715 (351.406-625.183)	14591.121 (8851.745-21747.273)	226.862 (137.626-338.125)	-2.31 (-2.49 to -2.12)
	Zimbabwe	7491.309 (5227.982-10304.259)	230.232 (160.673-316.683)	13155.772 (8115.126-20097.263)	249.234 (153.74-380.74)	1.85 (1 to 2.71)

## Sheet: TableS8
	TableS8 The case number and ASR of Incidence of MHD in 1990 and 2021 for female by age groups in 27 regions, with EAPC from 1990 to 2021.
	Incidence	Age	1990		2021
	Location		Number (95 % UIs)	ASIR(95 % UIs)	Number (95 % UIs)	ASIR(95 % UIs)	EAPC (95 % CI) 1990–2021
	Andean Latin America	10-14 years	107.445 (84.357-140.106)	18.549 (14.563-24.188)	94.743 (78.835-115.432)	5.883 (4.895-7.167)	0.35 (0.14 to 0.55)
	Andean Latin America	15-19 years	792.584 (651.549-954.965)	34.576 (28.423-41.659)	1054.943 (954.008-1172.442)	37.427 (33.846-41.595)	0.81 (0.55 to 1.08)
	Andean Latin America	20-24 years	9704.802 (7628.491-12367.128)	469.997 (369.443-598.932)	16017.619 (14667.712-17693.09)	596.221 (545.974-658.587)	-0.59 (-0.83 to -0.35)
	Andean Latin America	25-29 years	13836.824 (11026.741-17639.144)	755.31 (601.916-962.867)	18264.693 (16198.525-21266.691)	640.102 (567.692-745.31)	-0.01 (-0.17 to 0.16)
	Andean Latin America	30-34 years	12490.192 (10161.544-15481.475)	795.376 (647.087-985.861)	22080.546 (19654.329-25199.184)	773.228 (688.265-882.438)	0.07 (-0.12 to 0.27)
	Andean Latin America	35-39 years	11486.674 (9386.324-14466.869)	874.293 (714.428-1101.127)	21999.925 (19451.525-25502.878)	838.152 (741.063-971.607)	-0.25 (-0.44 to -0.05)
	Andean Latin America	40-44 years	8161.555 (6435.743-10493.779)	741.215 (584.481-953.023)	16446.542 (14333.875-19401.08)	684.054 (596.182-806.94)	-1.34 (-1.55 to -1.14)
	Andean Latin America	45-49 years	3530.08 (2690.259-4647.846)	396.038 (301.819-521.439)	5920.093 (5144.83-7017.96)	274.454 (238.513-325.351)	-4.42 (-4.77 to -4.07)
	Andean Latin America	50-54 years	769.032 (605.749-982.762)	108.188 (85.217-138.256)	529.874 (456.03-634.13)	28.325 (24.378-33.898)	-3.96 (-4.06 to -3.85)
	Australasia	10-14 years	4.93 (4.103-5.873)	1.044 (0.869-1.244)	26.193 (21.263-32.642)	2.621 (2.127-3.266)	-0.27 (-0.93 to 0.4)
	Australasia	15-19 years	16.92 (12.336-22.411)	2.291 (1.671-3.035)	12.366 (8.756-16.806)	1.299 (0.92-1.766)	-2.65 (-2.77 to -2.53)
	Australasia	20-24 years	1994.839 (1395.638-2731.903)	241.184 (168.738-330.298)	749.917 (509.197-1073.66)	85.327 (57.937-122.163)	-2.68 (-2.92 to -2.43)
	Australasia	25-29 years	6583.658 (4536.304-8955.091)	826.08 (569.189-1123.634)	3220.685 (2097.993-4731.936)	336.307 (219.075-494.114)	-1.58 (-1.77 to -1.38)
	Australasia	30-34 years	11782.705 (8813.084-15191.363)	1410.46 (1054.978-1818.496)	7688.494 (5409.672-11215.815)	706.068 (496.794-1029.998)	0.43 (-0.13 to 0.99)
	Australasia	35-39 years	9670.691 (7275.831-12582.335)	1166.899 (877.927-1518.227)	11584.045 (8008.562-16733.243)	1000.121 (691.428-1444.682)	1.08 (0.24 to 1.93)
	Australasia	40-44 years	4083.675 (3020.898-5370.753)	524.415 (387.936-689.699)	8038.886 (5340.61-11704.753)	715.647 (475.438-1041.994)	2.5 (2.03 to 2.97)
	Australasia	45-49 years	852.307 (646.529-1057.798)	116.059 (88.038-144.041)	2309.088 (1503.721-3425.586)	229.926 (149.732-341.1)	4.9 (4.31 to 5.49)
	Australasia	50-54 years	45.587 (37.149-54.71)	8.052 (6.562-9.663)	216.722 (153.953-292.699)	21.505 (15.276-29.044)	4.4 (3.62 to 5.18)
	Caribbean	10-14 years	63.766 (50.386-82.905)	9.621 (7.602-12.509)	68.697 (55.12-87.218)	4.9 (3.932-6.221)	-0.98 (-1.04 to -0.93)
	Caribbean	15-19 years	601.596 (421.197-817.255)	33.756 (23.634-45.857)	465.458 (337.855-617.037)	24.997 (18.144-33.137)	-1.5 (-1.58 to -1.42)
	Caribbean	20-24 years	18125.688 (11826.221-26657.227)	979.251 (638.918-1440.172)	11859.518 (8028.459-17176.907)	638.726 (432.394-925.108)	-1.15 (-1.2 to -1.1)
	Caribbean	25-29 years	25376.568 (15788.477-38869.697)	1456.54 (906.212-2231.005)	18971.25 (12428.094-28673.55)	1007.541 (660.041-1522.818)	-0.97 (-1.04 to -0.89)
	Caribbean	30-34 years	21261.969 (14453.619-31175.355)	1325.181 (900.841-1943.046)	17884.7 (12215.034-25508.53)	965.948 (659.731-1377.709)	-0.45 (-0.55 to -0.36)
	Caribbean	35-39 years	14626.682 (9871.232-21613.007)	1139.684 (769.148-1684.045)	17264.701 (11757.817-25232.67)	935.549 (637.139-1367.322)	-0.37 (-0.51 to -0.22)
	Caribbean	40-44 years	9568.971 (6272.642-13528.806)	864.203 (566.501-1221.827)	12301.726 (8363.741-17281.606)	735.559 (500.094-1033.321)	-1.28 (-1.44 to -1.12)
	Caribbean	45-49 years	3536.106 (2429.433-4961.605)	374.827 (257.519-525.929)	4099.453 (2843.167-5619.583)	279.286 (193.698-382.849)	-2.63 (-2.76 to -2.5)
	Caribbean	50-54 years	558.637 (401.195-743.395)	70.738 (50.802-94.133)	486.724 (363.302-636.311)	33.525 (25.024-43.828)	-2.06 (-2.18 to -1.94)
	Central Asia	10-14 years	73.162 (54.805-96.934)	4.761 (3.566-6.308)	59.998 (48.343-72.242)	2.392 (1.927-2.88)	-0.33 (-0.48 to -0.18)
	Central Asia	15-19 years	22.597 (15.831-31.073)	0.632 (0.443-0.869)	21.714 (15.462-29.254)	0.545 (0.388-0.734)	-0.61 (-0.87 to -0.35)
	Central Asia	20-24 years	6167.876 (3961.822-8842.151)	190.636 (122.452-273.293)	4844.899 (3274.851-6851.145)	143.766 (97.177-203.299)	-0.02 (-0.21 to 0.17)
	Central Asia	25-29 years	15484.152 (10343.838-22530.03)	512.686 (342.488-745.978)	15229.485 (10136.933-22474.439)	449.065 (298.903-662.694)	0.38 (0.13 to 0.63)
	Central Asia	30-34 years	17190.892 (11859.677-25228.639)	540.321 (372.758-792.953)	19598.392 (13538.002-29243.404)	499.85 (345.282-745.842)	0.88 (0.55 to 1.21)
	Central Asia	35-39 years	16523.197 (10492.669-25474.491)	610.077 (387.415-940.581)	26422.034 (16931.824-39974.324)	633.627 (406.042-958.625)	1 (0.55 to 1.45)
	Central Asia	40-44 years	11490.986 (7368.665-17135.084)	536.25 (343.874-799.644)	19404.633 (13047.972-26956.312)	536.268 (360.594-744.966)	-0.06 (-0.5 to 0.39)
	Central Asia	45-49 years	3384.234 (2223.988-4763.138)	256.699 (168.693-361.291)	5588.82 (3947.539-7210.786)	183.368 (129.518-236.584)	-2.23 (-2.64 to -1.83)
	Central Asia	50-54 years	511.366 (351.194-686.894)	43.702 (30.014-58.703)	500.376 (380.841-620.387)	18.217 (13.865-22.586)	-1.79 (-2.11 to -1.46)
	Central Europe	10-14 years	30.479 (23.239-38.319)	0.844 (0.644-1.061)	48.894 (38.571-58.351)	1.249 (0.985-1.49)	-0.97 (-1.31 to -0.63)
	Central Europe	15-19 years	124.933 (80-179.419)	2.435 (1.559-3.497)	47.21 (32.398-63.366)	1.551 (1.064-2.082)	-2.23 (-3 to -1.45)
	Central Europe	20-24 years	12931.674 (7697.262-20917.135)	270.194 (160.827-437.043)	4164.216 (2658.504-6442.306)	146.643 (93.619-226.866)	-3.09 (-3.61 to -2.56)
	Central Europe	25-29 years	41683.841 (24674.557-66019.608)	952.969 (564.106-1509.329)	11127.033 (7436.929-16218.519)	382.093 (255.378-556.931)	-0.19 (-0.4 to 0.03)
	Central Europe	30-34 years	29794.507 (19254.012-43885.46)	711.332 (459.682-1047.748)	22125.91 (16027.559-30286.363)	672.741 (487.32-920.86)	2.2 (2.01 to 2.39)
	Central Europe	35-39 years	17058.42 (11015.108-25647.816)	352.874 (227.861-530.555)	24572.752 (17250.499-34721.888)	639.565 (448.986-903.72)	2.81 (2.63 to 2.99)
	Central Europe	40-44 years	8348.734 (5245.352-12518.938)	171.312 (107.632-256.882)	14055.045 (9680.727-19548.327)	337.444 (232.422-469.331)	2.06 (1.61 to 2.5)
	Central Europe	45-49 years	2533.052 (1623.804-3771.597)	59.648 (38.237-88.813)	4341.726 (3101.825-5808.376)	98.206 (70.161-131.38)	2.02 (1.27 to 2.78)
	Central Europe	50-54 years	198.642 (146.927-263.541)	5.827 (4.31-7.731)	372.022 (288.501-462.667)	8.683 (6.734-10.799)	2.09 (1.36 to 2.83)
	Central Latin America	10-14 years	1389.211 (1039.813-1861.474)	56.401 (42.216-75.575)	720.232 (573.082-908.612)	10.047 (7.995-12.675)	-0.57 (-0.63 to -0.52)
	Central Latin America	15-19 years	7219.954 (5857.794-8626.199)	71.95 (58.375-85.964)	6310.405 (5267.625-7594.589)	58.669 (48.974-70.608)	-1.06 (-1.27 to -0.85)
	Central Latin America	20-24 years	119990.258 (91610.095-154716.709)	1297.223 (990.403-1672.653)	88031.984 (71721.893-107638.371)	814.977 (663.982-996.488)	-0.99 (-1.44 to -0.53)
	Central Latin America	25-29 years	182983.838 (123804.232-251969.085)	2238.173 (1514.316-3081.969)	132177.864 (97586.413-171542.192)	1230.017 (908.117-1596.332)	-0.49 (-0.96 to -0.02)
	Central Latin America	30-34 years	151288.007 (109253.432-203518.933)	2161.403 (1560.869-2907.61)	147877.437 (115219.437-187604.514)	1402.887 (1093.066-1779.77)	-0.54 (-0.87 to -0.2)
	Central Latin America	35-39 years	114930.506 (85007.811-150182.376)	1959.56 (1449.38-2560.603)	132090.109 (104481.911-162000.285)	1324.463 (1047.637-1624.372)	-1.24 (-1.47 to -1)
	Central Latin America	40-44 years	73140.991 (56802.118-92414.627)	1515.132 (1176.669-1914.39)	83912.324 (69630.968-101036.233)	888.211 (737.043-1069.467)	-2.81 (-3 to -2.62)
	Central Latin America	45-49 years	28402.129 (22262.342-34259.379)	747.05 (585.557-901.111)	27858.151 (23708.473-32061.823)	318.209 (270.81-366.226)	-5.26 (-5.42 to -5.11)
	Central Latin America	50-54 years	5604.637 (4336.801-7687.991)	187.196 (144.85-256.78)	2939.007 (2482.209-3633.004)	37.058 (31.299-45.809)	-6.22 (-6.47 to -5.98)
	Central Sub-Saharan Africa	10-14 years	811.134 (667.38-954.973)	102.112 (84.015-120.22)	1023.825 (854.212-1199.305)	50.847 (42.423-59.562)	-1.62 (-1.77 to -1.47)
	Central Sub-Saharan Africa	15-19 years	924.329 (641.832-1264.529)	27.496 (19.092-37.615)	1393.46 (993.864-1878.999)	15.878 (11.325-21.411)	-2.23 (-2.44 to -2.02)
	Central Sub-Saharan Africa	20-24 years	67595.647 (44909.475-97280.388)	2391.605 (1588.944-3441.882)	82179.441 (55075.061-116660.812)	1111.168 (744.683-1577.399)	-1.45 (-1.54 to -1.35)
	Central Sub-Saharan Africa	25-29 years	129592.083 (83964.396-180555.674)	5325.031 (3450.157-7419.161)	201756.301 (132588.727-283881.618)	3264.873 (2145.585-4593.846)	-1.42 (-1.58 to -1.27)
	Central Sub-Saharan Africa	30-34 years	139424.995 (102483.958-177026.479)	6681.239 (4911.026-8483.1)	212350.371 (151819.417-277937.125)	4039.168 (2887.794-5286.71)	-1.37 (-1.46 to -1.28)
	Central Sub-Saharan Africa	35-39 years	114758.169 (88683.068-142983.37)	6769.681 (5231.489-8434.709)	195456.833 (143370.972-250857.895)	4340.114 (3183.549-5570.293)	-1.41 (-1.52 to -1.29)
	Central Sub-Saharan Africa	40-44 years	74941.593 (57805.588-91719.332)	5368.78 (4141.165-6570.73)	125399.047 (93235.699-157820.418)	3339.677 (2483.09-4203.136)	-1.56 (-1.71 to -1.41)
	Central Sub-Saharan Africa	45-49 years	28342.978 (20851.473-34387.028)	2765.357 (2034.429-3355.061)	49708.744 (36033.678-62665.477)	1615.171 (1170.831-2036.171)	-2.41 (-2.58 to -2.24)
	Central Sub-Saharan Africa	50-54 years	7407.884 (5717.505-8833.843)	824.342 (636.238-983.021)	9514.962 (7334.068-11659.306)	383.022 (295.231-469.343)	-2.21 (-2.39 to -2.03)
	East Asia	10-14 years	828.789 (634.116-1118.717)	3.524 (2.696-4.757)	1738.881 (1396.995-2194.532)	2.818 (2.264-3.556)	-0.31 (-0.71 to 0.09)
	East Asia	15-19 years	319.249 (220.765-450.888)	0.622 (0.43-0.878)	171.848 (118.636-243.999)	0.414 (0.286-0.588)	-0.48 (-1.29 to 0.34)
	East Asia	20-24 years	38657.685 (24195.845-57654.814)	60.853 (38.088-90.757)	11135.836 (7116.166-16089.709)	30.924 (19.761-44.68)	-3.55 (-4.26 to -2.83)
	East Asia	25-29 years	547169.268 (332223.253-838553.951)	823.04 (499.723-1261.334)	93826.109 (58338.528-140470.187)	261.015 (162.292-390.774)	-0.72 (-2.07 to 0.64)
	East Asia	30-34 years	426155.146 (280210.849-620483.085)	769.581 (506.025-1120.513)	203305.116 (136284.813-294303.909)	476.357 (319.324-689.573)	1.95 (0.54 to 3.39)
	East Asia	35-39 years	167064.41 (110716.764-251348.67)	380.583 (252.219-572.587)	249015.051 (161783.375-373464.717)	413.481 (268.636-620.125)	3.49 (2.02 to 4.98)
	East Asia	40-44 years	75942.694 (49384.356-114863.308)	166.641 (108.364-252.044)	111827.032 (73966.646-163818.561)	209.354 (138.474-306.688)	3.96 (2.46 to 5.49)
	East Asia	45-49 years	16877.759 (11217.03-24520.201)	51.036 (33.919-74.146)	31414.138 (21319.308-44816.744)	67.557 (45.848-96.379)	0.75 (-0.1 to 1.6)
	East Asia	50-54 years	5216.361 (3702.065-7669.834)	20.488 (14.54-30.124)	7712.351 (5764.428-10554.01)	13.741 (10.27-18.803)	1.3 (0.5 to 2.12)
	Eastern Europe	10-14 years	47.623 (37.053-57.954)	0.56 (0.436-0.682)	115.461 (86.743-141.308)	1.669 (1.254-2.043)	-2.4 (-2.67 to -2.12)
	Eastern Europe	15-19 years	152.807 (99.634-205.532)	1.883 (1.228-2.533)	48.686 (33.051-63.987)	0.804 (0.546-1.057)	-2.97 (-3.37 to -2.57)
	Eastern Europe	20-24 years	63597.193 (38901.959-94946.47)	821.295 (502.381-1226.14)	14301.543 (8966.202-20726.681)	274.041 (171.807-397.157)	-1.25 (-1.56 to -0.94)
	Eastern Europe	25-29 years	159384.771 (93871.444-240063.552)	2164.394 (1274.744-3259.986)	56975.63 (34358.296-82320.529)	1185.193 (714.713-1712.411)	2.16 (1.74 to 2.58)
	Eastern Europe	30-34 years	113049.832 (72499.509-164244.049)	1263.859 (810.52-1836.194)	96336.178 (64575.691-135993.133)	1696.306 (1137.061-2394.593)	4.44 (3.86 to 5.02)
	Eastern Europe	35-39 years	63577.979 (41665.979-92950.114)	660.365 (432.772-965.444)	125653.723 (85688.463-176169.084)	1540.791 (1050.729-2160.22)	5.33 (4.54 to 6.13)
	Eastern Europe	40-44 years	24878.655 (15861.646-36196.542)	278.713 (177.697-405.507)	63588.519 (42787.058-88151.235)	720.664 (484.916-999.04)	5.24 (4.3 to 6.19)
	Eastern Europe	45-49 years	5011.87 (3346.722-6883.236)	71.126 (47.495-97.683)	14361.267 (9654.933-18773.844)	179.735 (120.834-234.96)	5.18 (4.2 to 6.17)
	Eastern Europe	50-54 years	225.121 (167.792-284.564)	3.99 (2.974-5.044)	1016.02 (728.258-1264.665)	13.424 (9.622-16.71)	4.59 (3.71 to 5.48)
	Eastern Sub-Saharan Africa	10-14 years	2801.107 (2370.825-3188.586)	118.281 (100.112-134.643)	3915.459 (3385.802-4487.627)	69.027 (59.689-79.114)	-1.73 (-1.85 to -1.6)
	Eastern Sub-Saharan Africa	15-19 years	4999.577 (3517.652-6857.227)	40.477 (28.479-55.517)	6437.059 (4664.681-8685.642)	23.628 (17.122-31.881)	-2.4 (-2.59 to -2.22)
	Eastern Sub-Saharan Africa	20-24 years	215390.904 (145176.063-314951.599)	2092.833 (1410.595-3060.208)	243608.297 (171124.96-348195.122)	991.419 (696.431-1417.058)	-1.21 (-1.32 to -1.09)
	Eastern Sub-Saharan Africa	25-29 years	484312.711 (318151.567-662197.36)	5548.274 (3644.736-7586.116)	796377.414 (538202.78-1075831.588)	3776.588 (2552.27-5101.818)	-1.32 (-1.48 to -1.15)
	Eastern Sub-Saharan Africa	30-34 years	511399.695 (388270.823-633893.725)	7000.676 (5315.135-8677.527)	786128.6 (606896.993-965472.04)	4503.933 (3477.069-5531.437)	-1.22 (-1.35 to -1.08)
	Eastern Sub-Saharan Africa	35-39 years	389061.989 (302162.483-466201.236)	6731.445 (5227.933-8066.087)	647267.032 (511777.134-771865.586)	4475.548 (3538.699-5337.089)	-1.4 (-1.53 to -1.28)
	Eastern Sub-Saharan Africa	40-44 years	247113.155 (192893.575-293720.432)	5262.487 (4107.834-6255.029)	399942.21 (313504.321-472442.078)	3294.808 (2582.714-3892.077)	-1.54 (-1.64 to -1.44)
	Eastern Sub-Saharan Africa	45-49 years	94168.025 (72828.793-110801.167)	2714.889 (2099.673-3194.427)	163539.605 (128141.165-191276.131)	1660.138 (1300.798-1941.699)	-1.86 (-1.92 to -1.81)
	Eastern Sub-Saharan Africa	50-54 years	26891.509 (21392.874-31248.246)	933.537 (742.652-1084.781)	39856.795 (32366.07-46184.037)	528.894 (429.493-612.855)	-1.77 (-1.83 to -1.71)
	Global	10-14 years	20235.012 (16488.869-24045.462)	19.287 (15.716-22.919)	22149.108 (18857.684-25659.314)	9.935 (8.459-11.509)	-0.53 (-0.69 to -0.37)
	Global	15-19 years	31887.194 (23882.034-40980.114)	12.197 (9.135-15.675)	30674.815 (23731.454-38762.3)	9.499 (7.349-12.003)	-1.43 (-1.53 to -1.33)
	Global	20-24 years	1851074.341 (1276557.933-2616440.719)	724.381 (499.555-1023.892)	1398591.044 (993493.809-1944965.478)	460.593 (327.184-640.529)	-0.95 (-1.16 to -0.73)
	Global	25-29 years	4293449.239 (2881425.168-6071641.277)	1758.638 (1180.259-2487.002)	3941995.413 (2710298.491-5266386.443)	1341.947 (922.648-1792.8)	-0.36 (-0.46 to -0.25)
	Global	30-34 years	4051376.384 (2994708.245-5392055.622)	1840.702 (1360.615-2449.826)	4670571.674 (3584976.052-5961680.178)	1605.078 (1232.004-2048.777)	0.1 (-0.04 to 0.24)
	Global	35-39 years	2864138.141 (2093756.125-3826271.11)	1506.576 (1101.345-2012.672)	4287733.057 (3237280.816-5546144.359)	1434.356 (1082.953-1855.327)	-0.01 (-0.19 to 0.17)
	Global	40-44 years	1708770.953 (1229053.629-2248159.58)	985.148 (708.579-1296.118)	2571537.373 (1915622.048-3294334.522)	925.67 (689.562-1185.854)	-0.63 (-0.81 to -0.45)
	Global	45-49 years	657523.461 (479086.025-843588.595)	468.904 (341.654-601.594)	935365.992 (708359.603-1142301.318)	377.027 (285.525-460.439)	-2.1 (-2.29 to -1.91)
	Global	50-54 years	184440.753 (140221.164-228203.627)	162.074 (123.216-200.529)	191466.783 (151313.988-227176.416)	81.253 (64.213-96.407)	-2.19 (-2.35 to -2.03)
	High-income Asia Pacific	10-14 years	30.826 (24.601-39.255)	0.587 (0.469-0.748)	113.831 (84.618-153.112)	1.607 (1.194-2.161)	-0.86 (-1.15 to -0.57)
	High-income Asia Pacific	15-19 years	21.276 (16.782-26.2)	0.334 (0.264-0.412)	10.489 (8.087-13.169)	0.264 (0.203-0.331)	-1.17 (-1.67 to -0.66)
	High-income Asia Pacific	20-24 years	3368.709 (2447.977-4687.563)	45.656 (33.177-63.53)	1426.381 (1123.382-1803.787)	35.211 (27.731-44.527)	-3.59 (-3.98 to -3.21)
	High-income Asia Pacific	25-29 years	30582.473 (20286.769-44021.815)	451.223 (299.317-649.511)	8599.293 (6328.716-11315.128)	184.623 (135.874-242.93)	-4.06 (-4.73 to -3.39)
	High-income Asia Pacific	30-34 years	71022.447 (49672.278-100242.005)	1097.581 (767.635-1549.14)	20264.585 (15663.727-26107.641)	406.549 (314.246-523.773)	-1.6 (-2.16 to -1.03)
	High-income Asia Pacific	35-39 years	50410.998 (34939.709-70914.734)	810.16 (561.519-1139.677)	32867.719 (25264.295-43703.492)	646.125 (496.654-859.139)	2.48 (2.36 to 2.6)
	High-income Asia Pacific	40-44 years	19631.21 (14075.623-26139.543)	311.245 (223.164-414.432)	37209.606 (28304.55-47702.699)	652.858 (496.615-836.963)	5.6 (5.19 to 6.01)
	High-income Asia Pacific	45-49 years	3793.705 (3027.222-4541.304)	55.938 (44.637-66.962)	14139.76 (11764.817-16395.114)	221.414 (184.225-256.73)	4.32 (4.06 to 4.58)
	High-income Asia Pacific	50-54 years	167.454 (139.648-212.473)	2.886 (2.407-3.662)	646.207 (544.365-808.192)	9.009 (7.589-11.267)	3.48 (3.33 to 3.62)
	High-income North America	10-14 years	113.503 (85.898-152.458)	1.734 (1.312-2.329)	299.768 (245.285-357.762)	2.529 (2.069-3.018)	-6.38 (-7 to -5.77)
	High-income North America	15-19 years	2227.18 (1710.115-2744.179)	23.435 (17.995-28.875)	492.32 (336.875-705.066)	4.331 (2.963-6.202)	-7.05 (-7.27 to -6.82)
	High-income North America	20-24 years	79901.803 (51179.253-119037.987)	818.33 (524.162-1219.151)	13343.041 (10291.544-17070.327)	114.123 (88.023-146.002)	-3.18 (-3.7 to -2.65)
	High-income North America	25-29 years	140054.69 (85506.537-216005.197)	1317.903 (804.61-2032.591)	72016.205 (53577.56-94037.297)	610.385 (454.105-797.028)	-0.2 (-0.55 to 0.15)
	High-income North America	30-34 years	170348.735 (114330.344-247137.61)	1413.2 (948.476-2050.234)	167772.13 (129665.981-207712.1)	1358.841 (1050.207-1682.328)	1.61 (1.42 to 1.79)
	High-income North America	35-39 years	127376.169 (83282.487-186032.046)	1023.887 (669.449-1495.38)	218973.667 (166739.438-281610.47)	1716.203 (1306.818-2207.118)	2.3 (2.15 to 2.44)
	High-income North America	40-44 years	51026.296 (35352.953-72589.009)	447.689 (310.176-636.874)	120763.2 (93731.552-154719.338)	974.092 (756.051-1247.987)	2.6 (2.38 to 2.81)
	High-income North America	45-49 years	10090.949 (7455.079-13442.896)	99.287 (73.352-132.267)	30495.623 (24109.689-36384.107)	257.189 (203.332-306.851)	3.53 (3.36 to 3.69)
	High-income North America	50-54 years	544.26 (463.554-640.939)	6.872 (5.853-8.092)	2247.311 (1805.529-2615.23)	20.117 (16.162-23.411)	-0.18 (-0.9 to 0.54)
	High-middle SDI	10-14 years	674.941 (540.865-834.724)	2.524 (2.023-3.121)	1558.825 (1298.094-1834.504)	3.216 (2.678-3.785)	-0.74 (-1.14 to -0.33)
	High-middle SDI	15-19 years	1344.39 (899.469-1901.412)	3.076 (2.058-4.35)	724.142 (519.366-964.557)	1.937 (1.389-2.58)	-2.89 (-3.03 to -2.74)
	High-middle SDI	20-24 years	141614.755 (91533.933-207622.927)	299.016 (193.272-438.39)	39915.699 (27435.618-56178.34)	115.919 (79.676-163.147)	-2.26 (-2.4 to -2.11)
	High-middle SDI	25-29 years	505230.91 (311047.815-766594.808)	1049.483 (646.119-1592.397)	166358.176 (109794.119-236499.555)	467.354 (308.447-664.404)	0.18 (-0.25 to 0.61)
	High-middle SDI	30-34 years	433974.757 (289423.389-621951.628)	948.667 (632.678-1359.583)	317805.81 (226034.737-439513.714)	788.422 (560.754-1090.359)	1.95 (1.44 to 2.46)
	High-middle SDI	35-39 years	248080.817 (165855.893-362762.25)	594.228 (397.275-868.925)	400791.398 (283814.875-563587.469)	778.375 (551.196-1094.541)	2.69 (2.21 to 3.18)
	High-middle SDI	40-44 years	118566.129 (76761.37-171396.605)	300.191 (194.348-433.95)	237134.98 (167805.51-322558.88)	478.568 (338.653-650.964)	2.22 (1.68 to 2.76)
	High-middle SDI	45-49 years	33998.218 (22979.702-46056.827)	110.584 (74.745-149.806)	75397.531 (56264.938-95118.571)	165.639 (123.607-208.963)	0.71 (0.28 to 1.14)
	High-middle SDI	50-54 years	5033.545 (3671.392-6475.98)	20.531 (14.975-26.414)	9692.695 (7872.327-11826.256)	20.098 (16.323-24.522)	1.51 (1.21 to 1.82)
	High SDI	10-14 years	492.615 (412.745-594.191)	2.109 (1.767-2.544)	1005.13 (843.93-1210.444)	2.731 (2.293-3.288)	-5.21 (-5.7 to -4.72)
	High SDI	15-19 years	2456.278 (1901.762-3006.818)	8.207 (6.354-10.047)	599.931 (413.431-847.507)	2.057 (1.417-2.905)	-5.27 (-5.43 to -5.11)
	High SDI	20-24 years	110212.648 (72587.937-161681.342)	345.831 (227.77-507.331)	22789.832 (16844.859-30541.177)	78.338 (57.902-104.982)	-2.85 (-3.15 to -2.55)
	High SDI	25-29 years	278304.615 (173652.894-425003.37)	828.825 (517.16-1265.712)	123651.885 (88136.516-169060.566)	392.251 (279.589-536.298)	-1.03 (-1.23 to -0.83)
	High SDI	30-34 years	399456.236 (274753.686-569819.037)	1114.366 (766.482-1589.628)	300468.888 (226680.049-393937.799)	869.434 (655.919-1139.894)	0.79 (0.64 to 0.95)
	High SDI	35-39 years	287653.305 (194947.676-416011.683)	810.643 (549.387-1172.373)	418663.409 (305703.069-566735.792)	1118.428 (816.663-1513.992)	2.23 (2.16 to 2.3)
	High SDI	40-44 years	120953.379 (83513.225-170770.675)	361.712 (249.747-510.69)	276666.896 (199939.241-371525.204)	729.37 (527.095-979.443)	2.93 (2.74 to 3.12)
	High SDI	45-49 years	29746.649 (21456.55-39466.233)	95.271 (68.72-126.401)	84157.959 (63797.154-105286.068)	229.241 (173.779-286.793)	0.99 (0.44 to 1.54)
	High SDI	50-54 years	4245.845 (3207.844-5289.789)	16.804 (12.696-20.936)	7239.936 (5773.541-8493.175)	20.164 (16.08-23.654)	0.59 (0.05 to 1.13)
	Low-middle SDI	10-14 years	7169.35 (5582.413-8862.892)	39.53 (30.78-48.868)	5826.398 (4877.528-6824.542)	13.777 (11.533-16.137)	-0.96 (-1.1 to -0.83)
	Low-middle SDI	15-19 years	9293.556 (6862.071-12127.746)	13.759 (10.16-17.956)	9211.77 (7027.311-11657.164)	9.808 (7.482-12.411)	-2.64 (-2.93 to -2.36)
	Low-middle SDI	20-24 years	659284.006 (449111.251-914333.03)	1122.15 (764.421-1556.263)	448002.945 (314294.646-616838.445)	495.572 (347.667-682.335)	-1.83 (-2.2 to -1.46)
	Low-middle SDI	25-29 years	1284072.646 (889332.8-1761987.317)	2462.059 (1705.191-3378.404)	1278887.417 (898500.384-1718320.861)	1469.833 (1032.652-1974.877)	-1.53 (-1.74 to -1.33)
	Low-middle SDI	30-34 years	1126027.908 (836098.292-1473226.001)	2508.82 (1862.849-3282.387)	1336936.673 (1016248.082-1690827.731)	1645.523 (1250.814-2081.097)	-1.31 (-1.41 to -1.21)
	Low-middle SDI	35-39 years	820144.855 (591718.399-1103421.929)	2190.34 (1580.287-2946.88)	1120759.1 (842157.412-1461261.764)	1516.425 (1139.467-1977.136)	-1.98 (-2.11 to -1.85)
	Low-middle SDI	40-44 years	532789.787 (381567.569-715955.645)	1663.197 (1191.13-2234.981)	630733.986 (466738.24-812275.862)	947.235 (700.947-1219.874)	-2.7 (-2.77 to -2.64)
	Low-middle SDI	45-49 years	226078.522 (160108.702-301307.83)	871.393 (617.12-1161.355)	221019.84 (168837.693-274343.625)	383.171 (292.705-475.616)	-3.54 (-3.59 to -3.5)
	Low-middle SDI	50-54 years	69470.671 (50894.285-89710.124)	320.065 (234.48-413.313)	51625.694 (40549.445-62085.68)	104.427 (82.022-125.585)	-3.3 (-3.35 to -3.25)
	Low SDI	10-14 years	6888.452 (5686.803-8033.171)	100.181 (82.705-116.829)	9682.591 (8233.225-11152.446)	59.489 (50.584-68.519)	-1.22 (-1.3 to -1.15)
	Low SDI	15-19 years	7040.204 (4981.839-9450.01)	23.067 (16.323-30.962)	10849.211 (7813.682-14384.001)	15.604 (11.238-20.688)	-2.07 (-2.23 to -1.91)
	Low SDI	20-24 years	489261.505 (337626.621-700579.507)	1947.014 (1343.583-2787.953)	635403.45 (444567.631-910369.8)	1030.526 (721.02-1476.479)	-1.14 (-1.31 to -0.97)
	Low SDI	25-29 years	983524.879 (660467.119-1358712.314)	4528.037 (3040.716-6255.357)	1672316.927 (1128194.605-2271004.21)	3171.333 (2139.475-4306.666)	-1.1 (-1.26 to -0.94)
	Low SDI	30-34 years	1026972.644 (788550.485-1281022.786)	5544.198 (4257.056-6915.709)	1694388.017 (1308224.716-2112913.858)	3846.595 (2969.928-4796.732)	-1.11 (-1.19 to -1.03)
	Low SDI	35-39 years	811910.596 (633202.678-984787.828)	5337.677 (4162.812-6474.209)	1400751.139 (1098070.522-1708001.212)	3773.739 (2958.292-4601.496)	-1.39 (-1.47 to -1.32)
	Low SDI	40-44 years	531176.157 (408779.998-648616.243)	4122.559 (3172.619-5034.034)	864909.865 (668056.852-1050510.67)	2714.229 (2096.472-3296.674)	-1.44 (-1.52 to -1.35)
	Low SDI	45-49 years	215534.181 (163375.056-260025.512)	2173.78 (1647.727-2622.499)	365118.485 (280475.174-439146.104)	1397.853 (1073.797-1681.267)	-1.77 (-1.84 to -1.71)
	Low SDI	50-54 years	66995.249 (51736.101-80330.012)	807.01 (623.202-967.638)	96461.841 (76200.731-113526.017)	464.486 (366.924-546.654)	-1.7 (-1.75 to -1.64)
	Middle SDI	10-14 years	4997.653 (4147.127-5915.314)	16.831 (13.967-19.922)	4061.256 (3448.192-4711.511)	5.146 (4.369-5.97)	-0.46 (-0.69 to -0.23)
	Middle SDI	15-19 years	11721.709 (9085.722-14675.942)	13.098 (10.153-16.399)	9262.745 (7684.834-11003.509)	9.995 (8.292-11.873)	-1.41 (-1.54 to -1.28)
	Middle SDI	20-24 years	449362.962 (315117.924-627619.593)	487.356 (341.761-680.684)	251517.227 (189495.245-331992.275)	286.342 (215.733-377.959)	-1.58 (-1.73 to -1.42)
	Middle SDI	25-29 years	1239558.671 (802663.777-1792808.92)	1403.294 (908.689-2029.624)	698480.194 (485238.985-951558.703)	805.931 (559.886-1097.941)	-0.38 (-0.55 to -0.2)
	Middle SDI	30-34 years	1062443.769 (757106.406-1460693.871)	1418.334 (1010.717-1949.987)	1018322.884 (762084.129-1336991.886)	1123.994 (841.166-1475.731)	0.05 (-0.31 to 0.41)
	Middle SDI	35-39 years	694491.977 (494330.735-961668.644)	1156.736 (823.35-1601.742)	944090.148 (692067.068-1274291.873)	956.01 (700.805-1290.38)	-0.14 (-0.46 to 0.18)
	Middle SDI	40-44 years	404104.709 (285031.598-549023.841)	729.016 (514.205-990.454)	560249.912 (407607.968-740828.159)	611.308 (444.755-808.344)	-1.21 (-1.49 to -0.94)
	Middle SDI	45-49 years	151701.186 (109488.099-196581.152)	359.004 (259.106-465.213)	188957.531 (141483.463-239532.944)	230.856 (172.855-292.646)	-3.63 (-3.86 to -3.41)
	Middle SDI	50-54 years	38586.236 (29316.335-47645.352)	113.847 (86.497-140.576)	26314.107 (21135.593-31711.207)	32.442 (26.058-39.096)	-3.68 (-3.86 to -3.49)
	North Africa and Middle East	10-14 years	2023.75 (1485.491-2627.789)	40.669 (29.852-52.808)	1505.051 (1164.923-1812.452)	10.906 (8.442-13.134)	-1.6 (-1.73 to -1.46)
	North Africa and Middle East	15-19 years	1647.814 (1097.457-2298.3)	8.112 (5.403-11.314)	1263.873 (842.482-1750.787)	4.432 (2.954-6.139)	-2.01 (-2.18 to -1.84)
	North Africa and Middle East	20-24 years	149924.127 (97044.624-217217.72)	846.897 (548.189-1227.028)	100216.111 (63644.606-144952.88)	390.016 (247.689-564.121)	-1.64 (-1.85 to -1.43)
	North Africa and Middle East	25-29 years	242617.025 (147662.278-370457.778)	1598.475 (972.869-2440.75)	187151.215 (114676.006-283209.245)	768.33 (470.791-1162.686)	-1.08 (-1.25 to -0.91)
	North Africa and Middle East	30-34 years	218962.6 (144500.757-325545.963)	1703.102 (1123.934-2532.113)	249024.759 (167088.887-363056.658)	1041.356 (698.722-1518.207)	-0.99 (-1.14 to -0.84)
	North Africa and Middle East	35-39 years	210196.872 (140082.417-308872.392)	1968.415 (1311.819-2892.474)	310093.068 (206637.681-450186.12)	1280.418 (853.236-1858.882)	-1.38 (-1.57 to -1.19)
	North Africa and Middle East	40-44 years	165574.06 (109728.618-235438.92)	1860.669 (1233.096-2645.789)	246841.612 (160349.28-349674.194)	1039.528 (675.282-1472.589)	-2.39 (-2.65 to -2.12)
	North Africa and Middle East	45-49 years	78637.477 (53565.321-105626.384)	1118.244 (761.712-1502.033)	94608.99 (65798.174-124339.137)	460.865 (320.52-605.688)	-4.49 (-4.74 to -4.24)
	North Africa and Middle East	50-54 years	21973.718 (16045.376-27378.125)	380.291 (277.691-473.823)	14908.673 (11250.061-18041.535)	88.289 (66.623-106.841)	-4.22 (-4.43 to -4.01)
	Oceania	10-14 years	53.062 (39.452-69.812)	57.591 (42.819-75.77)	93.974 (71.783-121.7)	36.605 (27.961-47.405)	-0.62 (-0.67 to -0.58)
	Oceania	15-19 years	35.15 (23.667-50.51)	9.333 (6.284-13.411)	56.27 (38.507-78.532)	8.021 (5.489-11.194)	-0.79 (-0.85 to -0.73)
	Oceania	20-24 years	1336.456 (833.944-1950.401)	403.436 (251.743-588.768)	2051.495 (1346.967-3009.026)	330.771 (217.177-485.158)	-0.59 (-0.63 to -0.55)
	Oceania	25-29 years	4389.578 (2715.218-6700.95)	1458.551 (902.201-2226.564)	7494.996 (4696.288-11357.328)	1246.87 (781.276-1889.409)	-0.67 (-0.71 to -0.64)
	Oceania	30-34 years	4209.993 (2778.173-6050.748)	1579.279 (1042.166-2269.796)	7595.038 (5060.968-11036.759)	1330.722 (886.729-1933.743)	-0.64 (-0.7 to -0.59)
	Oceania	35-39 years	3546.734 (2352.747-5237.632)	1620.593 (1075.03-2393.207)	7167.993 (4779.447-10640.506)	1391.327 (927.704-2065.351)	-0.85 (-0.94 to -0.77)
	Oceania	40-44 years	2583.038 (1698.7-3765.331)	1455.368 (957.103-2121.51)	5279.229 (3527.497-7581.618)	1169.263 (781.283-1679.205)	-0.64 (-0.68 to -0.61)
	Oceania	45-49 years	1308.012 (863.958-1874.808)	909.129 (600.491-1303.079)	2923.807 (1965.361-4139.554)	751.892 (505.416-1064.536)	-1.43 (-1.52 to -1.34)
	Oceania	50-54 years	493.377 (336.261-696.31)	429.566 (292.771-606.254)	911.36 (631.346-1256.695)	281.871 (195.267-388.678)	-1.55 (-1.65 to -1.45)
	South Asia	10-14 years	5637.125 (4088.685-7405.528)	33.401 (24.226-43.879)	3297.315 (2471.521-4185.346)	7.861 (5.892-9.978)	-2.63 (-2.83 to -2.43)
	South Asia	15-19 years	1160.723 (814.054-1586.505)	1.906 (1.337-2.606)	708.95 (517.702-943.72)	0.831 (0.607-1.106)	-4.46 (-5.02 to -3.9)
	South Asia	20-24 years	555675.109 (382980.976-763941.998)	1055.159 (727.234-1450.633)	232720.787 (157687.822-322908.307)	273.353 (185.22-379.287)	-2.78 (-3.45 to -2.1)
	South Asia	25-29 years	1211095.5 (855575.328-1688001.417)	2529.247 (1786.78-3525.216)	944133.771 (667275.612-1307935.907)	1124.468 (794.728-1557.758)	-2.22 (-2.65 to -1.79)
	South Asia	30-34 years	993454.342 (722549.918-1346239.939)	2369.243 (1723.176-3210.585)	1042006.706 (758959.74-1389791.36)	1317.847 (959.872-1757.698)	-2.06 (-2.33 to -1.79)
	South Asia	35-39 years	627185.966 (451103.181-869085.722)	1770.377 (1273.343-2453.195)	752485.229 (540190.821-1040690.594)	1031.846 (740.737-1427.048)	-3.29 (-3.6 to -2.97)
	South Asia	40-44 years	397304.871 (275426.333-552674.302)	1284.306 (890.328-1786.545)	356752.442 (245781.429-488730.103)	536.563 (369.66-735.06)	-4.25 (-4.49 to -4.01)
	South Asia	45-49 years	169439.12 (114368.772-236401.078)	669.038 (451.59-933.44)	114809.857 (79768.514-153945.824)	200.414 (139.245-268.731)	-4.73 (-4.9 to -4.56)
	South Asia	50-54 years	57320.376 (39304.424-77684.365)	276.551 (189.63-374.8)	31578.88 (22540.376-41332.902)	64.095 (45.749-83.892)	-4.69 (-4.85 to -4.53)
	Southeast Asia	10-14 years	1807.713 (1419.115-2127.178)	22.131 (17.374-26.042)	1565.994 (1326.277-1762.668)	7.663 (6.49-8.625)	-1.07 (-1.21 to -0.92)
	Southeast Asia	15-19 years	1188.442 (797.351-1689.009)	4.434 (2.975-6.302)	800.296 (552.604-1102.561)	2.837 (1.959-3.909)	-2 (-2.11 to -1.88)
	Southeast Asia	20-24 years	120213.737 (75180.375-177919.933)	487.273 (304.735-721.178)	65555.481 (43251.292-93099.075)	237.323 (156.578-337.036)	-1.89 (-1.97 to -1.8)
	Southeast Asia	25-29 years	268838.047 (169404.559-404088.747)	1179.791 (743.429-1773.337)	178715.248 (115664.203-257456.853)	646.637 (418.503-931.545)	-1.25 (-1.34 to -1.17)
	Southeast Asia	30-34 years	287410.688 (191530.243-411046.946)	1388.605 (925.365-1985.945)	265829.89 (181084.252-376098.767)	947.668 (645.554-1340.769)	-0.79 (-0.84 to -0.73)
	Southeast Asia	35-39 years	259177.065 (172097.037-372753.803)	1466.892 (974.036-2109.714)	309640.438 (214784.937-437205.764)	1136.001 (787.998-1604.01)	-0.96 (-1.03 to -0.9)
	Southeast Asia	40-44 years	172766.427 (114833.228-242182.372)	1211.422 (805.2-1698.16)	225597.402 (157767.396-311582.54)	870.517 (608.78-1202.31)	-1.82 (-1.92 to -1.72)
	Southeast Asia	45-49 years	68236.628 (46969.533-92400.85)	626.57 (431.289-848.453)	83984.107 (60087.765-108681.047)	343.788 (245.969-444.885)	-3.25 (-3.43 to -3.08)
	Southeast Asia	50-54 years	15663.708 (11520.771-19452.614)	170.023 (125.053-211.15)	12131.498 (9732.772-14370.307)	54.428 (43.666-64.473)	-3.07 (-3.22 to -2.91)
	Southern Latin America	10-14 years	64.971 (50.327-76.689)	5.724 (4.434-6.757)	81.361 (68.745-92.454)	4.151 (3.507-4.717)	-0.08 (-0.29 to 0.12)
	Southern Latin America	15-19 years	465.869 (288.853-691.755)	19.661 (12.19-29.194)	425.71 (294.291-587.612)	17.146 (11.853-23.667)	-0.41 (-0.65 to -0.17)
	Southern Latin America	20-24 years	11668.069 (7185.775-17887.102)	524.498 (323.012-804.053)	10071.415 (6914.981-14519.18)	408.408 (280.411-588.77)	-0.65 (-0.76 to -0.54)
	Southern Latin America	25-29 years	24858.741 (14746.365-38922.804)	1230.085 (729.695-1926.018)	23917.269 (16697.611-34263.128)	917.905 (640.826-1314.961)	-0.56 (-0.7 to -0.41)
	Southern Latin America	30-34 years	29059.074 (18801.718-42374.326)	1495.892 (967.867-2181.329)	31128.461 (23612.59-41781.524)	1156.537 (877.295-1552.338)	0.26 (0.17 to 0.36)
	Southern Latin America	35-39 years	22319.395 (14306.677-33544.837)	1233.102 (790.415-1853.286)	33867.072 (25912.094-44377.588)	1282.662 (981.38-1680.731)	0.81 (0.68 to 0.93)
	Southern Latin America	40-44 years	13818.349 (8639.478-20619.641)	842.288 (526.613-1256.855)	25557.45 (19481.593-33571.821)	1028.79 (784.213-1351.401)	0.56 (0.41 to 0.7)
	Southern Latin America	45-49 years	5057.283 (3336.234-6954.107)	343.914 (226.876-472.906)	9104.434 (7041.03-11019.736)	386.389 (298.819-467.674)	-0.55 (-0.9 to -0.2)
	Southern Latin America	50-54 years	571.191 (418.124-705.132)	44.495 (32.572-54.929)	723.947 (580.113-842.408)	33.121 (26.541-38.541)	-0.65 (-0.97 to -0.33)
	Southern Sub-Saharan Africa	10-14 years	474.433 (390.141-565.626)	57.509 (47.292-68.563)	174.958 (152.627-202.905)	9.862 (8.603-11.437)	-0.86 (-0.96 to -0.76)
	Southern Sub-Saharan Africa	15-19 years	718.828 (496.615-969.975)	22.481 (15.531-30.335)	627.092 (446.507-829.891)	16.054 (11.431-21.246)	-1.29 (-1.43 to -1.15)
	Southern Sub-Saharan Africa	20-24 years	50906.296 (34335.323-72110.432)	1719.173 (1159.55-2435.265)	37611.807 (25979.245-52064.074)	1050.157 (725.365-1453.678)	-0.95 (-0.99 to -0.91)
	Southern Sub-Saharan Africa	25-29 years	93329.559 (61640.335-124315.797)	3603.994 (2380.29-4800.552)	86886.619 (58981.752-113971.833)	2587.081 (1756.204-3393.554)	-0.41 (-0.44 to -0.37)
	Southern Sub-Saharan Africa	30-34 years	85004.695 (62766.378-105396.654)	3751.581 (2770.119-4651.555)	111528.679 (82455.543-136392.103)	3193.014 (2360.664-3904.842)	-1.18 (-1.27 to -1.08)
	Southern Sub-Saharan Africa	35-39 years	59231.503 (45176.371-73450.278)	3217.425 (2453.957-3989.781)	72527.559 (56252.555-89111.896)	2081.154 (1614.148-2557.036)	-1.41 (-1.51 to -1.32)
	Southern Sub-Saharan Africa	40-44 years	35189.851 (26376.199-42947.278)	2331.45 (1747.515-2845.406)	43571.174 (33133.268-53097.492)	1375.787 (1046.204-1676.587)	-2.58 (-2.63 to -2.53)
	Southern Sub-Saharan Africa	45-49 years	13647.793 (9897.911-16627.614)	1163.026 (843.472-1416.958)	12563.426 (9443.72-15201.326)	497.41 (373.895-601.85)	-6.24 (-6.38 to -6.1)
	Southern Sub-Saharan Africa	50-54 years	4250.936 (3254.15-5107.352)	446.65 (341.917-536.634)	1311.734 (1058.952-1544.528)	62.42 (50.392-73.498)	-5.67 (-5.8 to -5.54)
	Tropical Latin America	10-14 years	470.145 (364.862-621.259)	17.412 (13.512-23.008)	367.606 (303.485-452.637)	5.356 (4.422-6.595)	-0.6 (-0.76 to -0.43)
	Tropical Latin America	15-19 years	6113.218 (4569.988-7832.36)	68.972 (51.561-88.368)	4434.897 (3512.354-5374.584)	55.61 (44.042-67.393)	-1.34 (-1.44 to -1.24)
	Tropical Latin America	20-24 years	69525.588 (47790.774-103280.048)	882.452 (606.583-1310.879)	45925.3 (34562.095-61322.823)	568.926 (428.158-759.672)	-2.06 (-2.36 to -1.76)
	Tropical Latin America	25-29 years	121356.208 (76411.713-187606.373)	1666.763 (1049.475-2576.674)	75990.43 (53786.802-103923.398)	855.036 (605.203-1169.334)	-1.09 (-1.4 to -0.79)
	Tropical Latin America	30-34 years	89304.727 (60763.741-129189.666)	1326.816 (902.778-1919.394)	81914.818 (62308.966-107737.452)	909.807 (692.05-1196.613)	-0.78 (-1.11 to -0.44)
	Tropical Latin America	35-39 years	77857.31 (53560.178-112184.118)	1336.972 (919.74-1926.435)	91782.124 (68992.013-123719.247)	1010.506 (759.591-1362.128)	-0.09 (-0.31 to 0.14)
	Tropical Latin America	40-44 years	33182.809 (22799.117-46670.04)	667.427 (458.573-938.705)	54125.541 (39782.892-71270.288)	578.99 (425.564-762.39)	-1.04 (-1.39 to -0.69)
	Tropical Latin America	45-49 years	12489.218 (9023.923-16686.914)	310.95 (224.673-415.463)	18626.378 (14337.051-23453.498)	214.288 (164.941-269.821)	-5.1 (-5.53 to -4.68)
	Tropical Latin America	50-54 years	3452.883 (2567.439-4503.79)	108.274 (80.509-141.228)	1893.499 (1568.706-2285.02)	25.158 (20.843-30.36)	-4.23 (-4.45 to -4.01)
	Western Europe	10-14 years	161.783 (137.039-193.319)	1.409 (1.194-1.684)	651.973 (520.618-827.268)	4.102 (3.275-5.204)	-1.2 (-1.37 to -1.03)
	Western Europe	15-19 years	96.2 (63.344-135.887)	0.804 (0.53-1.136)	59.491 (42.917-78.336)	0.511 (0.368-0.673)	-2.19 (-2.45 to -1.93)
	Western Europe	20-24 years	15230.773 (10065.362-22425.171)	114.105 (75.407-168.003)	6055.752 (4262.226-8617.018)	52.923 (37.249-75.306)	-1.55 (-1.74 to -1.36)
	Western Europe	25-29 years	77726.855 (49419.657-117638.856)	521.338 (331.473-789.04)	33349.314 (21919.162-49169.486)	280.656 (184.464-413.793)	-0.68 (-0.9 to -0.46)
	Western Europe	30-34 years	136498.799 (92079.885-193706.293)	889.001 (599.706-1261.587)	87267.975 (61196.198-121752.148)	690.45 (484.175-963.284)	0.97 (0.86 to 1.08)
	Western Europe	35-39 years	93227.892 (62848.83-136812.285)	658.803 (444.127-966.796)	129437.507 (91785.529-184177.613)	942.269 (668.173-1340.762)	2.68 (2.61 to 2.76)
	Western Europe	40-44 years	38419.902 (25355.153-56162.816)	288.778 (190.578-422.14)	92587.529 (63939.217-129164.025)	658.294 (454.606-918.352)	4.12 (3.98 to 4.27)
	Western Europe	45-49 years	10072.042 (6941.95-13963.925)	76.638 (52.821-106.252)	34361.763 (25521.71-44509.972)	237.042 (176.06-307.049)	5.55 (5.09 to 6.01)
	Western Europe	50-54 years	793.133 (632.107-971.108)	6.994 (5.574-8.564)	3894.056 (3259.605-4555.575)	26.104 (21.851-30.539)	4.41 (4.07 to 4.74)
	Western Sub-Saharan Africa	10-14 years	3240.055 (2750.42-3671.418)	137.016 (116.31-155.257)	6184.893 (5324.118-7054.632)	86.517 (74.476-98.683)	-0.74 (-0.98 to -0.51)
	Western Sub-Saharan Africa	15-19 years	3037.95 (2166.193-4039.118)	25.188 (17.96-33.489)	5832.276 (4199.516-7681.236)	18.326 (13.196-24.136)	-1.23 (-1.5 to -0.96)
	Western Sub-Saharan Africa	20-24 years	239167.108 (165413.118-340707.169)	2341.615 (1619.511-3335.764)	406720.205 (285157.874-571468.216)	1471.485 (1031.681-2067.532)	-0.63 (-0.87 to -0.4)
	Western Sub-Saharan Africa	25-29 years	472192.848 (316631.345-631305.925)	5347.079 (3585.511-7148.865)	975814.588 (671600.643-1280657.107)	4199.266 (2890.129-5511.108)	-0.75 (-0.96 to -0.54)
	Western Sub-Saharan Africa	30-34 years	532262.345 (406346.016-652067.731)	7156.468 (5463.475-8767.297)	1070862.888 (830380.472-1291209.289)	5461.347 (4234.899-6585.103)	-0.74 (-0.9 to -0.58)
	Western Sub-Saharan Africa	35-39 years	414849.521 (326364.914-495391.121)	6919.949 (5443.97-8263.433)	877564.479 (697846.815-1038487.094)	5395.513 (4290.559-6384.911)	-0.97 (-1.13 to -0.81)
	Western Sub-Saharan Africa	40-44 years	241603.132 (190524.625-283611.377)	5220.355 (4116.694-6128.033)	508336.223 (406731.619-595503.967)	3771.793 (3017.899-4418.567)	-1.05 (-1.21 to -0.9)
	Western Sub-Saharan Africa	45-49 years	98112.694 (76181.649-114850.892)	2772.465 (2152.738-3245.452)	210606.762 (165384.098-246208.785)	1937.26 (1521.28-2264.744)	-1.54 (-1.66 to -1.41)
	Western Sub-Saharan Africa	50-54 years	31780.939 (25365.872-36721.187)	1073.381 (856.716-1240.235)	58074.766 (47113.484-67288.634)	660.643 (535.951-765.458)	-1.45 (-1.55 to -1.35)

## Sheet: TableS9
	TableS9 The case number and ASR of Prevalence of MHD in 1990 and 2021 for female by age groups in 27 regions, with EAPC from 1990 to 2021.
	Prevalence	Age	1990		2021
	Location		Number (95 % UIs)	ASPR(95 % UIs)	Number (95 % UIs)	ASPR(95 % UIs)	EAPC (95 % CI) 1990–2021
	Andean Latin America	10-14 years	121.224 (79.382-178.406)	5.288 (3.463-7.783)	5.197 (4.339-6.314)	0.323 (0.269-0.392)	-0.01 (-0.42 to 0.41)
	Andean Latin America	15-19 years	1277.984 (763.463-2088.74)	61.892 (36.974-101.156)	151.046 (106.66-204.355)	5.359 (3.784-7.25)	0.99 (0.49 to 1.5)
	Andean Latin America	20-24 years	2324.148 (1437.155-3681.576)	126.868 (78.45-200.966)	2420.657 (1693.091-3355.556)	90.104 (63.022-124.903)	-0.55 (-0.96 to -0.14)
	Andean Latin America	25-29 years	2267.034 (1390.312-3426.751)	144.365 (88.535-218.216)	3208.564 (2190.449-4612.052)	112.447 (76.766-161.633)	0.03 (-0.24 to 0.29)
	Andean Latin America	30-34 years	2157.248 (1348.425-3269.994)	164.196 (102.634-248.891)	4131.464 (2785.187-5731.058)	144.678 (97.533-200.693)	0.02 (-0.25 to 0.3)
	Andean Latin America	35-39 years	1514.503 (907.851-2335.507)	137.544 (82.449-212.106)	4126.206 (2705.304-5821.185)	157.2 (103.067-221.775)	-0.26 (-0.54 to 0.03)
	Andean Latin America	40-44 years	587.407 (351.656-957.985)	65.901 (39.452-107.476)	3121.514 (2045.74-4549.995)	129.832 (85.088-189.246)	-1.47 (-1.85 to -1.08)
	Andean Latin America	45-49 years	118.763 (69.233-188.803)	16.708 (9.74-26.561)	985.485 (657.892-1419.003)	45.687 (30.5-65.785)	-4.95 (-5.61 to -4.29)
	Andean Latin America	50-54 years	5.242 (3.626-7.544)	0.905 (0.626-1.302)	69.621 (45.595-101.402)	3.722 (2.437-5.421)	-4.02 (-4.42 to -3.61)
	Australasia	10-14 years	3.439 (2.029-5.264)	0.466 (0.275-0.713)	2.865 (1.659-4.907)	0.287 (0.166-0.491)	-0.12 (-1.15 to 0.91)
	Australasia	15-19 years	443.172 (257.597-697.947)	53.581 (31.145-84.385)	2.3 (1.276-3.692)	0.242 (0.134-0.388)	-2.9 (-3.02 to -2.78)
	Australasia	20-24 years	1508.083 (891.13-2397.795)	189.226 (111.814-300.862)	153.431 (80.421-261.961)	17.458 (9.15-29.806)	-2.93 (-3.2 to -2.66)
	Australasia	25-29 years	2716.673 (1669.162-4053.751)	325.202 (199.809-485.258)	696.34 (373.201-1188.82)	72.713 (38.97-124.138)	-1.75 (-1.96 to -1.53)
	Australasia	30-34 years	2227.301 (1349.549-3345.947)	268.754 (162.841-403.733)	1685.751 (967.731-2818.347)	154.81 (88.871-258.821)	0.3 (-0.36 to 0.97)
	Australasia	35-39 years	938.949 (569.392-1452.342)	120.578 (73.12-186.506)	2552.97 (1407.797-4226.606)	220.413 (121.544-364.909)	0.83 (-0.19 to 1.86)
	Australasia	40-44 years	189.719 (121.051-270.091)	25.834 (16.484-36.778)	1777.61 (935.059-2970.765)	158.248 (83.242-264.467)	2.35 (1.85 to 2.86)
	Australasia	45-49 years	9.241 (6.155-13.06)	1.632 (1.087-2.307)	494.406 (262.683-820.392)	49.23 (26.156-81.69)	4.89 (4.21 to 5.57)
	Australasia	50-54 years	0.709 (0.482-0.992)	0.15 (0.102-0.21)	42.964 (24.172-68.205)	4.263 (2.398-6.768)	2.74 (0.82 to 4.69)
	Caribbean	10-14 years	100.15 (51.717-160.386)	5.619 (2.902-8.999)	3.147 (2.607-3.783)	0.225 (0.186-0.27)	-1.4 (-1.46 to -1.35)
	Caribbean	15-19 years	3314.853 (1525.348-6079.426)	179.087 (82.408-328.444)	68.409 (35.13-110.055)	3.674 (1.887-5.91)	-1.83 (-1.92 to -1.74)
	Caribbean	20-24 years	5073.596 (2380.455-9428.849)	291.209 (136.631-541.188)	1965.366 (904.233-3588.838)	105.85 (48.7-193.286)	-1.38 (-1.44 to -1.31)
	Caribbean	25-29 years	4374.04 (2272.272-7500.425)	272.618 (141.622-467.474)	3551.521 (1730.803-6592.145)	188.617 (91.921-350.101)	-1.16 (-1.25 to -1.08)
	Caribbean	30-34 years	3005.241 (1491.969-5153.359)	234.163 (116.251-401.54)	3481.754 (1800.684-5841.273)	188.049 (97.255-315.486)	-0.62 (-0.72 to -0.52)
	Caribbean	35-39 years	1953.1 (988.566-3244.847)	176.39 (89.28-293.052)	3383.682 (1716.232-5866.313)	183.357 (93-317.887)	-0.52 (-0.67 to -0.37)
	Caribbean	40-44 years	669.88 (357.82-1112.392)	71.007 (37.929-117.913)	2395.35 (1226.627-4016.544)	143.225 (73.344-240.162)	-1.55 (-1.71 to -1.38)
	Caribbean	45-49 years	91.705 (44.788-150.608)	11.612 (5.671-19.071)	718.584 (380.032-1206.351)	48.955 (25.891-82.186)	-3.1 (-3.23 to -2.97)
	Caribbean	50-54 years	3.47 (2.23-5.444)	0.524 (0.336-0.821)	69.733 (35.802-117.067)	4.803 (2.466-8.063)	-2.77 (-2.98 to -2.57)
	Central Asia	10-14 years	3.714 (2.017-6.15)	0.104 (0.056-0.172)	9.137 (5.736-13.75)	0.364 (0.229-0.548)	-0.44 (-0.64 to -0.25)
	Central Asia	15-19 years	1066.441 (478.764-1893.511)	32.962 (14.798-58.525)	3.412 (1.968-5.432)	0.086 (0.049-0.136)	-0.68 (-0.96 to -0.39)
	Central Asia	20-24 years	2749.878 (1324.319-4974.006)	91.049 (43.849-164.691)	811.64 (381.418-1449.812)	24.084 (11.318-43.021)	0.02 (-0.2 to 0.25)
	Central Asia	25-29 years	3398.338 (1777.137-6017.994)	106.812 (55.857-189.15)	2693.485 (1370.249-4921.16)	79.422 (40.404-145.108)	0.46 (0.18 to 0.73)
	Central Asia	30-34 years	3651.409 (1836.94-6580.122)	134.819 (67.824-242.954)	3899.054 (2069.758-6840.526)	99.444 (52.788-174.465)	0.93 (0.58 to 1.28)
	Central Asia	35-39 years	2632.652 (1399.911-4428.623)	122.858 (65.33-206.671)	5879.926 (3009.263-10209.356)	141.007 (72.165-244.831)	1.03 (0.56 to 1.5)
	Central Asia	40-44 years	764.185 (413.298-1216.649)	57.965 (31.349-92.285)	4456.403 (2493.209-7058.556)	123.157 (68.902-195.071)	-0.06 (-0.52 to 0.4)
	Central Asia	45-49 years	109.866 (59.494-172.001)	9.389 (5.084-14.699)	1249.381 (728.628-1903.125)	40.992 (23.906-62.441)	-2.39 (-2.81 to -1.96)
	Central Asia	50-54 years	12.202 (6.743-20.098)	0.794 (0.439-1.308)	101.848 (60.749-146.541)	3.708 (2.212-5.335)	-2.04 (-2.39 to -1.69)
	Central Europe	10-14 years	26.642 (14.557-43.827)	0.519 (0.284-0.854)	8.114 (4.898-12.107)	0.207 (0.125-0.309)	-1.03 (-1.4 to -0.67)
	Central Europe	15-19 years	2813.984 (1299.478-5001.631)	58.795 (27.151-104.504)	9.788 (5.669-15.468)	0.322 (0.186-0.508)	-2.4 (-3.27 to -1.52)
	Central Europe	20-24 years	9385.135 (4637.71-16775.258)	214.561 (106.027-383.513)	893.544 (435.019-1593.434)	31.466 (15.319-56.113)	-3.16 (-3.71 to -2.61)
	Central Europe	25-29 years	6708.119 (3494.014-11362.381)	160.154 (83.418-271.272)	2462.947 (1379.447-4279.873)	84.576 (47.369-146.967)	-0.21 (-0.44 to 0.02)
	Central Europe	30-34 years	3783.484 (1900.697-6533.019)	78.266 (39.318-135.143)	4967.84 (2935.077-7750.92)	151.048 (89.241-235.668)	2.18 (1.97 to 2.39)
	Central Europe	35-39 years	1828.279 (925.868-3163.258)	37.515 (18.998-64.908)	5465.831 (3086.617-8831.569)	142.261 (80.337-229.863)	2.81 (2.64 to 2.98)
	Central Europe	40-44 years	539.396 (287.652-912.424)	12.702 (6.774-21.486)	3073.934 (1747.661-5008.613)	73.801 (41.959-120.251)	1.98 (1.53 to 2.44)
	Central Europe	45-49 years	40.75 (22.888-61.644)	1.195 (0.671-1.808)	910.858 (540.361-1426.422)	20.603 (12.223-32.264)	2.07 (1.27 to 2.88)
	Central Europe	50-54 years	5.141 (3.078-7.91)	0.142 (0.085-0.219)	75.998 (45.434-111.169)	1.774 (1.06-2.595)	2.16 (1.37 to 2.96)
	Central Latin America	10-14 years	753.204 (423.77-1152.765)	7.506 (4.223-11.488)	23.817 (20.147-28.148)	0.332 (0.281-0.393)	-2.17 (-2.45 to -1.89)
	Central Latin America	15-19 years	16187.216 (8188.572-27058.743)	175.001 (88.527-292.534)	416.543 (262.006-611.379)	3.873 (2.436-5.684)	-1.71 (-1.91 to -1.5)
	Central Latin America	20-24 years	32097.002 (15777.656-55479.506)	392.596 (192.985-678.6)	9179.532 (5027.877-15107.315)	84.982 (46.547-139.86)	-0.77 (-1.35 to -0.19)
	Central Latin America	25-29 years	28106.052 (14412.777-46204.664)	401.542 (205.911-660.111)	22429.726 (12426.024-37456.989)	208.726 (115.634-348.566)	-0.18 (-0.78 to 0.42)
	Central Latin America	30-34 years	21087.12 (11590.69-32963.861)	359.535 (197.621-562.032)	27511.698 (15892.62-42447.388)	260.999 (150.77-402.691)	-0.3 (-0.72 to 0.13)
	Central Latin America	35-39 years	12669.93 (6988.236-19762.923)	262.46 (144.763-409.393)	24229.401 (14845.255-35720.83)	242.947 (148.853-358.172)	-1.12 (-1.38 to -0.85)
	Central Latin America	40-44 years	3757.449 (2219.862-5779.883)	98.831 (58.388-152.026)	14521.883 (9172.636-21337.237)	153.714 (97.092-225.854)	-2.8 (-2.92 to -2.68)
	Central Latin America	45-49 years	401.51 (235.312-603.195)	13.41 (7.859-20.147)	3744.393 (2538.709-5293.895)	42.77 (28.998-60.469)	-5.03 (-5.24 to -4.81)
	Central Latin America	50-54 years	19.257 (15.492-23.26)	0.782 (0.629-0.944)	251.107 (178.166-343.45)	3.166 (2.247-4.331)	-3 (-3.1 to -2.9)
	Central Sub-Saharan Africa	10-14 years	153.502 (77.993-257.828)	4.566 (2.32-7.67)	99.011 (58.537-151.882)	4.917 (2.907-7.543)	-1.74 (-1.93 to -1.55)
	Central Sub-Saharan Africa	15-19 years	12242.434 (5973.627-21591.674)	433.15 (211.353-763.936)	223.582 (116.603-377.491)	2.548 (1.329-4.301)	-2.3 (-2.58 to -2.03)
	Central Sub-Saharan Africa	20-24 years	26280.82 (13464.199-44093.95)	1079.898 (553.253-1811.852)	14642.652 (7071.669-26145.372)	197.987 (95.618-353.518)	-1.47 (-1.61 to -1.34)
	Central Sub-Saharan Africa	25-29 years	29617.111 (17364.587-44447.606)	1419.25 (832.11-2129.927)	40777.077 (21024.898-66994.481)	659.865 (340.23-1084.122)	-1.45 (-1.65 to -1.26)
	Central Sub-Saharan Africa	30-34 years	24169.849 (14828.179-36312.49)	1425.8 (874.727-2142.104)	44816.447 (24885.261-69278.346)	852.465 (473.349-1317.76)	-1.42 (-1.54 to -1.29)
	Central Sub-Saharan Africa	35-39 years	15179.618 (9052.762-22686.173)	1087.461 (648.536-1625.227)	40799.815 (24057.339-61507.483)	905.959 (534.193-1365.772)	-1.48 (-1.63 to -1.32)
	Central Sub-Saharan Africa	40-44 years	5238.643 (3072.736-7690.998)	511.122 (299.8-750.392)	24922.168 (14363.592-38426.155)	663.737 (382.537-1023.381)	-1.69 (-1.88 to -1.5)
	Central Sub-Saharan Africa	45-49 years	1209.752 (661.21-1802.69)	134.62 (73.579-200.601)	8823.715 (4869.169-13589.222)	286.706 (158.212-441.551)	-2.69 (-2.87 to -2.5)
	Central Sub-Saharan Africa	50-54 years	91.717 (51.553-140.846)	11.546 (6.49-17.731)	1422.497 (759.53-2196.096)	57.262 (30.575-88.403)	-2.71 (-2.92 to -2.5)
	East Asia	10-14 years	58.664 (30.778-97.824)	0.114 (0.06-0.19)	162.288 (93.49-289.409)	0.263 (0.151-0.469)	-0.26 (-0.69 to 0.17)
	East Asia	15-19 years	7894.923 (3649.26-13974.501)	12.428 (5.744-21.998)	30.779 (16.519-50.484)	0.074 (0.04-0.122)	-0.43 (-1.25 to 0.4)
	East Asia	20-24 years	117038.779 (57041.195-209740.04)	176.047 (85.8-315.486)	2277.117 (1086.354-3919.432)	6.323 (3.017-10.884)	-3.53 (-4.34 to -2.73)
	East Asia	25-29 years	92904.044 (49921.908-155683.62)	167.773 (90.153-281.145)	20083.503 (10294.445-35373.48)	55.87 (28.638-98.406)	-0.62 (-2.16 to 0.95)
	East Asia	30-34 years	37369.064 (19050.707-63831.024)	85.129 (43.399-145.411)	44560.654 (24761.068-73129.039)	104.408 (58.017-171.346)	2.11 (0.51 to 3.74)
	East Asia	35-39 years	16847.92 (8922.056-29305.586)	36.969 (19.578-64.305)	56310.999 (29363.107-94873.233)	93.502 (48.756-157.534)	3.73 (2.09 to 5.39)
	East Asia	40-44 years	3294.726 (1705.122-5735.536)	9.963 (5.156-17.344)	25392.231 (14088.623-41635.155)	47.537 (26.376-77.946)	4.25 (2.57 to 5.96)
	East Asia	45-49 years	817.012 (400.196-1449.464)	3.209 (1.572-5.693)	6260.097 (3322.053-10833.518)	13.462 (7.144-23.298)	-0.18 (-1.12 to 0.76)
	East Asia	50-54 years	99.925 (53.365-184.05)	0.425 (0.227-0.783)	935.445 (449.727-1678.32)	1.667 (0.801-2.99)	0.6 (-0.36 to 1.56)
	Eastern Europe	10-14 years	34.089 (18.587-53.62)	0.42 (0.229-0.661)	19.46 (11.093-29.802)	0.281 (0.16-0.431)	-2.47 (-2.77 to -2.17)
	Eastern Europe	15-19 years	14867.243 (7434.207-24824.698)	191.996 (96.005-320.587)	10.503 (6.092-16.201)	0.173 (0.101-0.268)	-2.97 (-3.38 to -2.57)
	Eastern Europe	20-24 years	38004.171 (19318.854-65907.776)	516.084 (262.344-895.007)	3324.605 (1735.254-5471.408)	63.705 (33.25-104.841)	-1.25 (-1.57 to -0.94)
	Eastern Europe	25-29 years	27001.394 (14962.791-44147.29)	301.867 (167.279-493.552)	13542.332 (6964.758-22608.532)	281.704 (144.879-470.297)	2.17 (1.75 to 2.59)
	Eastern Europe	30-34 years	15139.851 (8200.261-24853.125)	157.253 (85.174-258.142)	23002.838 (12849.965-36931.122)	405.038 (226.265-650.29)	4.45 (3.87 to 5.04)
	Eastern Europe	35-39 years	5842.477 (3265.517-9863.175)	65.453 (36.583-110.496)	29923.412 (16811.361-46598.633)	366.927 (206.144-571.402)	5.36 (4.56 to 6.16)
	Eastern Europe	40-44 years	1122.825 (608.603-1784.116)	15.935 (8.637-25.319)	14923.549 (8414.187-24086.37)	169.132 (95.36-272.977)	5.31 (4.34 to 6.28)
	Eastern Europe	45-49 years	44.06 (25.839-66.601)	0.781 (0.458-1.181)	3223.951 (1795.324-4961.987)	40.349 (22.469-62.101)	5.58 (4.55 to 6.62)
	Eastern Europe	50-54 years	7.553 (4.66-11.233)	0.089 (0.055-0.132)	212.819 (121.777-318.009)	2.812 (1.609-4.202)	4.97 (4.03 to 5.93)
	Eastern Sub-Saharan Africa	10-14 years	802.929 (410.406-1399.478)	6.501 (3.323-11.33)	336.675 (214.821-472.61)	5.935 (3.787-8.332)	-1.89 (-2.03 to -1.75)
	Eastern Sub-Saharan Africa	15-19 years	38423.617 (18843.085-68549.018)	373.341 (183.088-666.052)	986.613 (512.277-1673.251)	3.621 (1.88-6.142)	-2.48 (-2.69 to -2.28)
	Eastern Sub-Saharan Africa	20-24 years	96212.285 (50999.579-157992.815)	1102.206 (584.25-1809.962)	42338.102 (21188.14-74581.19)	172.304 (86.23-303.525)	-1.23 (-1.37 to -1.1)
	Eastern Sub-Saharan Africa	25-29 years	105533.502 (62619.329-157338.784)	1444.674 (857.211-2153.849)	157497.723 (84917.712-257305.688)	746.887 (402.698-1220.197)	-1.33 (-1.51 to -1.15)
	Eastern Sub-Saharan Africa	30-34 years	78986.178 (48038.987-114118.398)	1366.597 (831.158-1974.446)	161322.834 (96044.178-242892.832)	924.26 (550.262-1391.595)	-1.23 (-1.39 to -1.07)
	Eastern Sub-Saharan Africa	35-39 years	47831.364 (28994.487-70290.698)	1018.61 (617.462-1496.901)	130424.799 (79936.076-189394.876)	901.826 (552.721-1309.577)	-1.43 (-1.59 to -1.28)
	Eastern Sub-Saharan Africa	40-44 years	16619.589 (9934.058-23941.888)	479.147 (286.401-690.251)	76073.843 (46823.831-112080.512)	626.712 (385.745-923.343)	-1.62 (-1.76 to -1.47)
	Eastern Sub-Saharan Africa	45-49 years	4112.955 (2346.495-5994.672)	142.781 (81.458-208.105)	27729.211 (16918.02-39843.813)	281.487 (171.74-404.466)	-2.14 (-2.26 to -2.02)
	Eastern Sub-Saharan Africa	50-54 years	293.936 (176.195-425.684)	12.412 (7.44-17.975)	5556.001 (3242.337-8134.35)	73.727 (43.025-107.942)	-2.32 (-2.49 to -2.16)
	Global	10-14 years	4960.345 (2863.835-7782.932)	1.897 (1.095-2.977)	2492.375 (1567.061-3627.013)	1.118 (0.703-1.627)	-0.89 (-1.05 to -0.72)
	Global	15-19 years	337122.23 (169170.002-586004.188)	131.926 (66.201-229.321)	4300.077 (2438.189-6871.282)	1.332 (0.755-2.128)	-1.55 (-1.67 to -1.42)
	Global	20-24 years	831755.616 (432722.347-1428317.314)	340.695 (177.247-585.052)	245225.745 (125411.929-422868.56)	80.759 (41.301-139.262)	-1.09 (-1.35 to -0.83)
	Global	25-29 years	811283.543 (455743.963-1294147.806)	368.598 (207.063-587.983)	745047.691 (404162.124-1235749.095)	253.632 (137.586-420.678)	-0.4 (-0.52 to -0.27)
	Global	30-34 years	584033.176 (331492.983-903300.554)	307.21 (174.37-475.149)	924007.371 (548918.227-1404099.122)	317.542 (188.64-482.529)	0.13 (-0.01 to 0.28)
	Global	35-39 years	346050.952 (197267.739-544100.743)	199.507 (113.73-313.687)	875780.878 (517530.721-1315247.055)	292.971 (173.127-439.984)	0.02 (-0.17 to 0.2)
	Global	40-44 years	125755.01 (71338.232-193401.718)	89.681 (50.874-137.922)	519712.169 (307191.849-792229.443)	187.08 (110.579-285.177)	-0.7 (-0.87 to -0.53)
	Global	45-49 years	32918.907 (18991.383-48720.616)	28.927 (16.688-42.812)	173456.131 (103198.888-260680.042)	69.917 (41.597-105.075)	-2.45 (-2.62 to -2.27)
	Global	50-54 years	2811.519 (1622.01-4316.716)	2.68 (1.546-4.114)	30602.278 (18178.919-45009.106)	12.987 (7.715-19.101)	-2.74 (-2.88 to -2.6)
	High-income Asia Pacific	10-14 years	2.257 (1.492-3.273)	0.035 (0.023-0.051)	3.047 (2.404-3.86)	0.043 (0.034-0.054)	-0.82 (-1.12 to -0.51)
	High-income Asia Pacific	15-19 years	517.277 (258.866-920.984)	7.011 (3.508-12.482)	1.162 (0.727-1.69)	0.029 (0.018-0.042)	-1.03 (-1.39 to -0.67)
	High-income Asia Pacific	20-24 years	5357.049 (2462.444-9767.344)	79.04 (36.332-144.11)	224.434 (128.145-348.461)	5.54 (3.163-8.602)	-3.74 (-4.16 to -3.32)
	High-income Asia Pacific	25-29 years	12799.831 (6394.114-22305.314)	197.809 (98.815-344.706)	1461.429 (812.465-2429.581)	31.376 (17.443-52.162)	-4.51 (-5.34 to -3.68)
	High-income Asia Pacific	30-34 years	8951.889 (4615.885-15567.392)	143.867 (74.182-250.185)	3347.802 (1923.878-5320.26)	67.164 (38.597-106.735)	-2.15 (-2.89 to -1.41)
	High-income Asia Pacific	35-39 years	3430.578 (1835.861-5604.815)	54.39 (29.107-88.862)	5333.584 (2946.885-8647.671)	104.849 (57.931-169.999)	2.36 (2.22 to 2.5)
	High-income Asia Pacific	40-44 years	503.44 (316.455-745.579)	7.423 (4.666-10.994)	6387.052 (3642.565-10163.696)	112.063 (63.91-178.326)	5.81 (5.33 to 6.29)
	High-income Asia Pacific	45-49 years	13.934 (11.208-17.048)	0.24 (0.193-0.294)	1926.597 (1284.585-2750.041)	30.169 (20.115-43.063)	4.8 (4.31 to 5.3)
	High-income Asia Pacific	50-54 years	1.869 (1.436-2.373)	0.036 (0.027-0.045)	56.274 (41.095-73.724)	0.785 (0.573-1.028)	0.66 (0.44 to 0.89)
	High-income North America	10-14 years	460.791 (291.047-674.328)	4.849 (3.063-7.096)	36.846 (22.579-54.309)	0.311 (0.19-0.458)	-7.09 (-7.9 to -6.28)
	High-income North America	15-19 years	16962.449 (8334.289-28210.59)	173.724 (85.357-288.924)	87.165 (46.219-148.319)	0.767 (0.407-1.305)	-7.63 (-7.86 to -7.4)
	High-income North America	20-24 years	30293.142 (15358.242-55765.758)	285.056 (144.52-524.751)	2348.096 (1344.656-3669.929)	20.083 (11.501-31.389)	-3.45 (-4 to -2.9)
	High-income North America	25-29 years	36941.916 (19381.368-61123.114)	306.467 (160.786-507.073)	14227.78 (8221.302-22435.146)	120.59 (69.681-190.153)	-0.27 (-0.61 to 0.08)
	High-income North America	30-34 years	27177.61 (14196.881-45742.663)	218.462 (114.119-367.693)	35185.845 (21347.996-51578.545)	284.982 (172.904-417.751)	1.65 (1.47 to 1.84)
	High-income North America	35-39 years	10569.667 (5654.753-17749.234)	92.735 (49.613-155.726)	46894.803 (28596.109-69826.475)	367.537 (224.122-547.264)	2.41 (2.28 to 2.55)
	High-income North America	40-44 years	1638.346 (875.833-2664.076)	16.12 (8.617-26.212)	25770.244 (15821.516-39140.733)	207.866 (127.618-315.714)	3.36 (3.23 to 3.48)
	High-income North America	45-49 years	66.373 (42.953-94.18)	0.838 (0.542-1.189)	6114.426 (3962.24-8783.561)	51.567 (33.416-74.077)	4.99 (4.48 to 5.5)
	High-income North America	50-54 years	4.483 (3.662-5.455)	0.068 (0.056-0.083)	398.545 (246.332-572.887)	3.568 (2.205-5.128)	6.61 (5.95 to 7.28)
	High-middle SDI	10-14 years	268.626 (144.177-448.461)	0.615 (0.33-1.026)	166.726 (109.437-254.497)	0.344 (0.226-0.525)	-0.68 (-1.11 to -0.25)
	High-middle SDI	15-19 years	30329.394 (14720.941-52605.74)	64.04 (31.083-111.076)	147.601 (85.301-229.679)	0.395 (0.228-0.614)	-2.88 (-3.04 to -2.72)
	High-middle SDI	20-24 years	110479.818 (56255.675-196481.327)	229.492 (116.856-408.138)	8572.729 (4643.006-14153.28)	24.896 (13.484-41.103)	-2.21 (-2.33 to -2.08)
	High-middle SDI	25-29 years	96338.8 (51776.329-160111.936)	210.596 (113.183-350.004)	36866.003 (20151.269-61084.603)	103.569 (56.611-171.606)	0.29 (-0.15 to 0.74)
	High-middle SDI	30-34 years	56218.899 (28893.008-94021.172)	134.661 (69.207-225.209)	71979.694 (41081.834-114177.83)	178.569 (101.917-283.256)	2.05 (1.51 to 2.59)
	High-middle SDI	35-39 years	26579.287 (14482.294-45383.959)	67.295 (36.667-114.905)	92293.369 (52189.715-145793.504)	179.243 (101.357-283.145)	2.79 (2.29 to 3.3)
	High-middle SDI	40-44 years	7211.299 (3996.184-11649.861)	23.456 (12.998-37.893)	54136.635 (31857.967-85360.723)	109.255 (64.293-172.269)	2.26 (1.7 to 2.81)
	High-middle SDI	45-49 years	959.761 (541.736-1450.219)	3.915 (2.21-5.915)	16133.467 (9824.133-24132.584)	35.443 (21.582-53.016)	0.24 (-0.15 to 0.62)
	High-middle SDI	50-54 years	100.64 (61.235-158.033)	0.376 (0.229-0.591)	1674.875 (1061.449-2418.396)	3.473 (2.201-5.015)	0.29 (0.07 to 0.51)
	High SDI	10-14 years	504.411 (317.85-747.838)	1.685 (1.062-2.499)	97.211 (65.163-136.441)	0.264 (0.177-0.371)	-5.83 (-6.49 to -5.16)
	High SDI	15-19 years	23289.19 (11606.973-38973.944)	73.078 (36.421-122.294)	106.613 (57.741-178.916)	0.365 (0.198-0.613)	-5.66 (-5.82 to -5.5)
	High SDI	20-24 years	59726.138 (30615.693-105808.44)	177.872 (91.177-315.111)	4214.993 (2342.666-6803.125)	14.489 (8.053-23.385)	-3 (-3.31 to -2.69)
	High SDI	25-29 years	85503.036 (45678.989-140239.997)	238.528 (127.431-391.228)	25094.148 (14216.03-41834.521)	79.604 (45.096-132.708)	-1.03 (-1.24 to -0.83)
	High SDI	30-34 years	60940.924 (32273.578-100961.401)	171.739 (90.951-284.522)	63710.907 (38246.915-98135.571)	184.353 (110.671-283.964)	0.84 (0.66 to 1.01)
	High SDI	35-39 years	25250.851 (13630.531-42554.886)	75.513 (40.762-127.261)	89855.854 (52282.216-141927.99)	240.043 (139.668-379.15)	2.26 (2.18 to 2.35)
	High SDI	40-44 years	5558.799 (3156.11-8828.711)	17.804 (10.108-28.276)	58821.496 (34001.114-92525.311)	155.07 (89.636-243.922)	3.03 (2.89 to 3.18)
	High SDI	45-49 years	849.999 (514.008-1242.537)	3.364 (2.034-4.918)	16430.178 (10117.916-24661.698)	44.755 (27.561-67.177)	0.69 (0.12 to 1.26)
	High SDI	50-54 years	62.68 (41.638-90.524)	0.268 (0.178-0.388)	1298.223 (827.45-1885.888)	3.616 (2.304-5.252)	0.61 (0.04 to 1.17)
	Low-middle SDI	10-14 years	1387.885 (751.771-2210.115)	2.055 (1.113-3.272)	750.916 (460.061-1112.772)	1.776 (1.088-2.631)	-1.15 (-1.26 to -1.04)
	Low-middle SDI	15-19 years	113950.858 (56499.929-201496.303)	193.953 (96.167-342.962)	1303.196 (731.423-2048.831)	1.388 (0.779-2.181)	-2.67 (-2.99 to -2.34)
	Low-middle SDI	20-24 years	222976.454 (115400.355-385631.86)	427.531 (221.267-739.404)	78050.711 (39490.13-135376.869)	86.338 (43.683-149.751)	-1.95 (-2.45 to -1.45)
	Low-middle SDI	25-29 years	203519.919 (115220.451-323747.205)	453.448 (256.714-721.317)	227110.222 (123497.89-377058.622)	261.019 (141.937-433.356)	-1.59 (-1.88 to -1.31)
	Low-middle SDI	30-34 years	156976.427 (86942.179-245472.113)	419.233 (232.194-655.576)	244594.161 (144094.049-376572.275)	301.05 (177.353-463.491)	-1.3 (-1.38 to -1.22)
	Low-middle SDI	35-39 years	105043.796 (59481.91-169504.039)	327.913 (185.683-529.137)	215876.814 (125727.53-330515.778)	292.089 (170.114-447.199)	-2.01 (-2.13 to -1.89)
	Low-middle SDI	40-44 years	43692.394 (24286.801-68746.876)	168.407 (93.611-264.977)	122646.461 (71137.928-189178.28)	184.19 (106.835-284.108)	-2.89 (-2.96 to -2.81)
	Low-middle SDI	45-49 years	13016.937 (7296.658-19772.796)	59.972 (33.617-91.097)	40190.086 (23813.084-61441.923)	69.676 (41.284-106.519)	-3.9 (-3.97 to -3.83)
	Low-middle SDI	50-54 years	1151.616 (656.819-1803.012)	6.35 (3.622-9.941)	8586.107 (5121.095-12553.766)	17.368 (10.359-25.393)	-3.95 (-4.04 to -3.86)
	Low SDI	10-14 years	1156.678 (594.568-1984.321)	3.79 (1.948-6.501)	998.496 (606.874-1453.542)	6.135 (3.729-8.93)	-1.29 (-1.38 to -1.21)
	Low SDI	15-19 years	87527.611 (43534.172-154016.501)	348.316 (173.244-612.908)	1728.955 (900.655-2920.132)	2.487 (1.295-4.2)	-2.05 (-2.23 to -1.88)
	Low SDI	20-24 years	188772.598 (99325.957-313225.747)	869.088 (457.285-1442.056)	112853.049 (56536.168-198397.445)	183.03 (91.693-321.77)	-1.16 (-1.36 to -0.96)
	Low SDI	25-29 years	206522.407 (120917.267-309500.57)	1114.929 (652.782-1670.865)	321505.741 (171954.04-530603.195)	609.694 (326.089-1006.22)	-1.12 (-1.31 to -0.93)
	Low SDI	30-34 years	164136.599 (100166.623-240246.625)	1079.07 (658.517-1579.434)	338595.623 (199776.887-507581.984)	768.679 (453.533-1152.311)	-1.12 (-1.22 to -1.02)
	Low SDI	35-39 years	104991.757 (62512.944-155527.802)	814.861 (485.175-1207.081)	280625.058 (170977.873-411128.492)	756.027 (460.628-1107.614)	-1.43 (-1.53 to -1.34)
	Low SDI	40-44 years	39991.521 (23518.146-58682.852)	403.336 (237.193-591.849)	167604.729 (100294.664-248009.889)	525.971 (314.741-778.296)	-1.56 (-1.67 to -1.46)
	Low SDI	45-49 years	11353.263 (6680.639-16717.945)	136.759 (80.473-201.381)	64311.584 (37817.549-95110.581)	246.216 (144.784-364.13)	-2.09 (-2.18 to -2)
	Low SDI	50-54 years	898.639 (528.897-1344.727)	13.069 (7.692-19.557)	14704.076 (8451.333-21856.751)	70.804 (40.695-105.245)	-2.42 (-2.53 to -2.31)
	Middle SDI	10-14 years	1637.385 (942.889-2524.606)	1.83 (1.054-2.821)	477.276 (318.468-695.356)	0.605 (0.404-0.881)	-1.32 (-1.6 to -1.04)
	Middle SDI	15-19 years	81768.845 (41331.566-139757.52)	88.682 (44.826-151.574)	1009.469 (640.539-1504.502)	1.089 (0.691-1.623)	-1.7 (-1.84 to -1.56)
	Middle SDI	20-24 years	249226.02 (129871.227-431695.211)	282.147 (147.026-488.718)	41360.889 (22387.518-68750.105)	47.088 (25.487-78.269)	-1.77 (-1.96 to -1.59)
	Middle SDI	25-29 years	218865.908 (120182.468-352794.336)	292.18 (160.44-470.971)	134011.774 (73139.936-222038.521)	154.627 (84.391-256.196)	-0.48 (-0.66 to -0.3)
	Middle SDI	30-34 years	145364.18 (78872.401-231980.812)	242.117 (131.369-386.384)	204571.306 (117753.117-320585.604)	225.8 (129.972-353.853)	0.07 (-0.31 to 0.45)
	Middle SDI	35-39 years	83938.197 (46896.382-132749.344)	151.427 (84.602-239.484)	196562.338 (112410.31-308265.159)	199.044 (113.83-312.157)	-0.09 (-0.43 to 0.26)
	Middle SDI	40-44 years	29209.671 (16534.388-45363.056)	69.125 (39.129-107.353)	116120.61 (68314.389-182549.367)	126.703 (74.54-199.186)	-1.19 (-1.47 to -0.9)
	Middle SDI	45-49 years	6719.185 (3841.6-9987.034)	19.825 (11.334-29.466)	36253.728 (21503.18-55201.443)	44.292 (26.271-67.442)	-3.85 (-4.08 to -3.61)
	Middle SDI	50-54 years	596.329 (351.374-896.981)	2.008 (1.183-3.021)	4316.608 (2658.093-6225.629)	5.322 (3.277-7.675)	-3.36 (-3.68 to -3.05)
	North Africa and Middle East	10-14 years	330.139 (176.491-544.106)	1.625 (0.869-2.679)	280.897 (172.618-413.402)	2.036 (1.251-2.996)	-1.54 (-1.68 to -1.39)
	North Africa and Middle East	15-19 years	30977.78 (15358.821-53472.868)	174.988 (86.759-302.06)	256.517 (140.838-422.955)	0.9 (0.494-1.483)	-1.89 (-2.05 to -1.73)
	North Africa and Middle East	20-24 years	52446.011 (26489.657-94405.816)	345.539 (174.526-621.99)	21367.134 (10584.102-36278.139)	83.156 (41.191-141.186)	-1.56 (-1.79 to -1.34)
	North Africa and Middle East	25-29 years	48406.459 (25854.537-81571.643)	376.508 (201.098-634.468)	40608.443 (20301.787-73140.495)	166.714 (83.347-300.271)	-0.97 (-1.15 to -0.79)
	North Africa and Middle East	30-34 years	47419.799 (24981.995-78653.352)	444.069 (233.947-736.559)	55925.481 (30120.557-94112.57)	233.866 (125.956-393.554)	-0.91 (-1.06 to -0.75)
	North Africa and Middle East	35-39 years	37188.23 (20316.189-61760.606)	417.91 (228.307-694.046)	71036.773 (37538.083-117599.74)	293.321 (155-485.586)	-1.3 (-1.49 to -1.11)
	North Africa and Middle East	40-44 years	17454.225 (9836.767-27486.171)	248.203 (139.881-390.86)	56339.768 (31010.674-92732.175)	237.265 (130.596-390.525)	-2.35 (-2.6 to -2.09)
	North Africa and Middle East	45-49 years	4853.862 (2895.906-7119.334)	84.004 (50.118-123.212)	21118.673 (12182.4-32668.952)	102.875 (59.344-159.139)	-4.59 (-4.82 to -4.34)
	North Africa and Middle East	50-54 years	403.579 (226.745-620)	8.11 (4.557-12.459)	3192.834 (1960.328-4627.409)	18.908 (11.609-27.403)	-4.43 (-4.63 to -4.23)
	Oceania	10-14 years	6.411 (3.236-10.769)	1.702 (0.859-2.859)	13.15 (6.967-22.439)	5.122 (2.714-8.74)	-0.75 (-0.81 to -0.68)
	Oceania	15-19 years	257.594 (119.845-445.872)	77.76 (36.178-134.596)	10.016 (5.247-16.848)	1.428 (0.748-2.402)	-0.9 (-0.96 to -0.83)
	Oceania	20-24 years	907.732 (458.406-1609.549)	301.617 (152.317-534.814)	386.387 (193.754-673.181)	62.299 (31.24-108.54)	-0.66 (-0.71 to -0.62)
	Oceania	25-29 years	897.738 (487.254-1503.995)	336.765 (182.782-564.188)	1521.804 (769.332-2740.16)	253.168 (127.986-455.854)	-0.73 (-0.77 to -0.69)
	Oceania	30-34 years	765.635 (412.935-1297.687)	349.838 (188.68-592.946)	1593.828 (881.019-2714.906)	279.254 (154.363-475.677)	-0.7 (-0.75 to -0.65)
	Oceania	35-39 years	545.848 (290.422-927.956)	307.549 (163.633-522.841)	1526.883 (803.535-2594.881)	296.372 (155.968-503.673)	-0.92 (-0.99 to -0.85)
	Oceania	40-44 years	254.232 (131.694-437.585)	176.703 (91.534-304.142)	1096.965 (588.264-1865.804)	242.96 (130.291-413.245)	-0.73 (-0.75 to -0.7)
	Oceania	45-49 years	88.709 (44.296-145.272)	77.236 (38.567-126.483)	557.625 (294.329-941.743)	143.4 (75.69-242.181)	-1.53 (-1.6 to -1.46)
	Oceania	50-54 years	7.889 (3.986-13.408)	8.562 (4.326-14.552)	159.582 (80.312-259.1)	49.357 (24.84-80.136)	-1.74 (-1.84 to -1.64)
	South Asia	10-14 years	208.703 (110.311-343.789)	0.343 (0.181-0.565)	615.969 (347.392-951.446)	1.468 (0.828-2.268)	-2.76 (-2.99 to -2.53)
	South Asia	15-19 years	94936.598 (47412.833-167005.12)	180.273 (90.031-317.122)	121.522 (67.163-197.154)	0.142 (0.079-0.231)	-4.49 (-5.16 to -3.81)
	South Asia	20-24 years	196273.695 (99592.387-348340.07)	409.897 (207.988-727.472)	40621.498 (20257.955-69722.435)	47.714 (23.795-81.896)	-3.23 (-4.16 to -2.28)
	South Asia	25-29 years	163299.477 (87846.671-270224.112)	389.445 (209.501-644.445)	149284.443 (76780.896-264148.537)	177.798 (91.446-314.602)	-2.57 (-3.21 to -1.93)
	South Asia	30-34 years	111953.487 (59120.975-183272.342)	316.015 (166.883-517.328)	169868.511 (92615.088-283312.089)	214.836 (117.132-358.311)	-2.12 (-2.42 to -1.82)
	South Asia	35-39 years	77031.021 (41938.757-130678.261)	249.006 (135.569-422.423)	137191.503 (73693.494-224011.652)	188.124 (101.052-307.176)	-3.27 (-3.58 to -2.95)
	South Asia	40-44 years	33812.962 (18679.44-55407.355)	133.512 (73.757-218.778)	70444.476 (39470.414-115978.435)	105.95 (59.364-174.434)	-4.25 (-4.49 to -4)
	South Asia	45-49 years	11463.915 (6198.223-18056.107)	55.309 (29.904-87.114)	23033.415 (13059.184-36747.856)	40.208 (22.796-64.148)	-4.78 (-4.95 to -4.61)
	South Asia	50-54 years	1096.824 (593.512-1745.172)	6.499 (3.517-10.34)	6212.2 (3494.685-9598.244)	12.609 (7.093-19.481)	-4.79 (-4.97 to -4.62)
	Southeast Asia	10-14 years	228.839 (123.537-384.009)	0.854 (0.461-1.433)	246.486 (164.413-346.117)	1.206 (0.805-1.694)	-1.12 (-1.28 to -0.96)
	Southeast Asia	15-19 years	23270.012 (11517.564-40944.754)	94.322 (46.685-165.965)	150.387 (83.821-244.257)	0.533 (0.297-0.866)	-2.02 (-2.14 to -1.9)
	Southeast Asia	20-24 years	54642.912 (27631.17-96962.536)	239.8 (121.259-425.519)	12654.392 (6458.712-21825.088)	45.811 (23.382-79.011)	-1.86 (-1.98 to -1.74)
	Southeast Asia	25-29 years	61361.68 (32945.44-102648.63)	296.465 (159.174-495.94)	36765.247 (19534.554-62549.28)	133.026 (70.681-226.319)	-1.2 (-1.31 to -1.09)
	Southeast Asia	30-34 years	56560.751 (29219.386-94062.74)	320.123 (165.376-532.377)	57837.165 (32523.72-94609.595)	206.186 (115.945-337.277)	-0.71 (-0.77 to -0.66)
	Southeast Asia	35-39 years	36941.597 (19772.792-61980.447)	259.031 (138.645-434.601)	69014.979 (38426.086-112968.367)	253.2 (140.977-414.456)	-0.9 (-0.97 to -0.84)
	Southeast Asia	40-44 years	13845.465 (7746.943-22344.545)	127.133 (71.135-205.175)	49065.062 (27742.803-80249.591)	189.328 (107.052-309.661)	-1.81 (-1.92 to -1.7)
	Southeast Asia	45-49 years	3086.637 (1767.333-4535.594)	33.504 (19.184-49.232)	17033.948 (9922.562-26349.38)	69.728 (40.618-107.861)	-3.38 (-3.56 to -3.19)
	Southeast Asia	50-54 years	317.193 (189.685-468.948)	3.883 (2.322-5.741)	2282.611 (1451.558-3260.775)	10.241 (6.512-14.63)	-3.36 (-3.54 to -3.19)
	Southern Latin America	10-14 years	101.629 (52.7-171.31)	4.289 (2.224-7.23)	12.679 (8.244-18.212)	0.647 (0.421-0.929)	-0.15 (-0.34 to 0.04)
	Southern Latin America	15-19 years	2564.531 (1256.697-4415.936)	115.28 (56.49-198.503)	93.037 (54.876-146.769)	3.747 (2.21-5.911)	-0.41 (-0.65 to -0.17)
	Southern Latin America	20-24 years	5697.684 (2901.338-10105.501)	281.939 (143.567-500.051)	2212.878 (1225.419-3689.59)	89.735 (49.692-149.617)	-0.65 (-0.76 to -0.53)
	Southern Latin America	25-29 years	6769.846 (3624.852-11207.005)	348.495 (186.599-576.91)	5478.757 (3216.513-9028.636)	210.266 (123.444-346.504)	-0.55 (-0.7 to -0.39)
	Southern Latin America	30-34 years	5190.017 (2710.025-8639.688)	286.738 (149.723-477.326)	7245.827 (4447.972-10988.759)	269.209 (165.259-408.273)	0.28 (0.18 to 0.37)
	Southern Latin America	35-39 years	3190.501 (1698.321-5562.803)	194.475 (103.52-339.077)	7884.489 (4856.528-11936.514)	298.613 (183.933-452.077)	0.82 (0.69 to 0.95)
	Southern Latin America	40-44 years	1127.947 (636.488-1770.26)	76.705 (43.284-120.384)	5913.939 (3650.915-9140.057)	238.06 (146.964-367.924)	0.56 (0.41 to 0.72)
	Southern Latin America	45-49 years	121.189 (70.834-181.186)	9.441 (5.518-14.114)	2030.46 (1303.471-2925.515)	86.172 (55.319-124.158)	-0.63 (-0.99 to -0.27)
	Southern Latin America	50-54 years	10.994 (6.352-16.436)	0.969 (0.56-1.448)	149.02 (94.494-212.173)	6.818 (4.323-9.707)	-0.89 (-1.23 to -0.56)
	Southern Sub-Saharan Africa	10-14 years	134.715 (71.129-218.311)	4.213 (2.224-6.827)	12.116 (9.031-16.029)	0.683 (0.509-0.904)	-1.06 (-1.17 to -0.94)
	Southern Sub-Saharan Africa	15-19 years	10354.569 (5283.684-17250.618)	349.688 (178.437-582.576)	109.916 (57.66-175.899)	2.814 (1.476-4.503)	-1.41 (-1.56 to -1.27)
	Southern Sub-Saharan Africa	20-24 years	20071.551 (11136.971-31728.706)	775.079 (430.063-1225.229)	7324.81 (3781.845-12110.639)	204.516 (105.593-338.14)	-1.07 (-1.11 to -1.03)
	Southern Sub-Saharan Africa	25-29 years	18556.667 (11108.106-27690.629)	818.976 (490.243-1222.093)	18034.952 (10020.547-28434.187)	536.997 (298.366-846.638)	-0.53 (-0.56 to -0.5)
	Southern Sub-Saharan Africa	30-34 years	12694.012 (7784.157-18879.297)	689.532 (422.831-1025.514)	23482.903 (13981.866-35172.546)	672.305 (400.294-1006.974)	-1.33 (-1.43 to -1.23)
	Southern Sub-Saharan Africa	35-39 years	7219.925 (4284.606-10705.478)	478.345 (283.87-709.275)	14793.591 (8856.709-21898.602)	424.497 (254.14-628.373)	-1.6 (-1.71 to -1.5)
	Southern Sub-Saharan Africa	40-44 years	2502.457 (1419.299-3691.209)	213.252 (120.949-314.554)	8384.621 (4961.394-12590.488)	264.75 (156.659-397.553)	-2.89 (-2.95 to -2.84)
	Southern Sub-Saharan Africa	45-49 years	654.085 (355.517-1006.52)	68.725 (37.354-105.756)	2083.527 (1196.493-3167.04)	82.491 (47.371-125.389)	-6.71 (-6.83 to -6.59)
	Southern Sub-Saharan Africa	50-54 years	40.35 (23.533-62.155)	4.891 (2.853-7.534)	173.319 (99.951-264.795)	8.248 (4.756-12.601)	-6.41 (-6.51 to -6.31)
	Tropical Latin America	10-14 years	884.194 (479.341-1421.991)	9.976 (5.408-16.044)	20.558 (17.069-24.723)	0.3 (0.249-0.36)	-0.93 (-1.1 to -0.75)
	Tropical Latin America	15-19 years	11551.762 (5305.207-21509.444)	146.62 (67.336-273.008)	587.9 (353.301-893.333)	7.372 (4.43-11.202)	-1.85 (-2.05 to -1.64)
	Tropical Latin America	20-24 years	22843.792 (10335.317-42268.397)	313.747 (141.95-580.534)	6895.177 (3562.329-11988.285)	85.418 (44.13-148.512)	-2.42 (-2.85 to -2)
	Tropical Latin America	25-29 years	16968.179 (8515.299-29490.437)	252.099 (126.513-438.145)	13563.658 (7300.494-22835.618)	152.617 (82.144-256.944)	-1.36 (-1.78 to -0.94)
	Tropical Latin America	30-34 years	14707.506 (7439.874-25337.409)	252.559 (127.758-435.096)	14932.622 (8510.393-23468.545)	165.853 (94.523-260.659)	-1.05 (-1.54 to -0.57)
	Tropical Latin America	35-39 years	6047.17 (3044.961-10258.215)	121.631 (61.245-206.33)	16480.94 (9019.61-26945.143)	181.452 (99.304-296.662)	-0.13 (-0.43 to 0.17)
	Tropical Latin America	40-44 years	2019.314 (1082.83-3331.672)	50.276 (26.96-82.95)	9818.337 (5657.231-15796.492)	105.028 (60.516-168.978)	-0.97 (-1.38 to -0.56)
	Tropical Latin America	45-49 years	444.761 (219.38-744.748)	13.947 (6.879-23.354)	3106.597 (1872.999-4761.989)	35.74 (21.548-54.784)	-5.75 (-6.49 to -4.99)
	Tropical Latin America	50-54 years	18.639 (13.592-25.486)	0.69 (0.503-0.944)	231.71 (141.182-341.641)	3.079 (1.876-4.539)	-3.79 (-4.18 to -3.4)
	Western Europe	10-14 years	18.766 (9.943-31.938)	0.157 (0.083-0.267)	33.176 (26.624-41.708)	0.209 (0.167-0.262)	-1.26 (-1.44 to -1.09)
	Western Europe	15-19 years	3190.293 (1646.475-5632.077)	23.901 (12.335-42.194)	11.242 (6.707-17.393)	0.097 (0.058-0.149)	-2.3 (-2.55 to -2.04)
	Western Europe	20-24 years	17264.56 (9014.264-30531.582)	115.799 (60.461-204.785)	1220.639 (679.999-2040.599)	10.667 (5.943-17.833)	-1.58 (-1.79 to -1.38)
	Western Europe	25-29 years	30770.598 (17287.399-50616.909)	200.405 (112.591-329.662)	7302.919 (4021.35-12473.334)	61.459 (33.842-104.971)	-0.71 (-0.95 to -0.45)
	Western Europe	30-34 years	20820.337 (10949.894-35081.427)	147.129 (77.378-247.906)	19579.867 (11105.119-30967.45)	154.913 (87.862-245.01)	0.95 (0.82 to 1.09)
	Western Europe	35-39 years	8414.848 (4512.857-14057.734)	63.249 (33.92-105.663)	29039.143 (15758.683-47071.442)	211.397 (114.719-342.667)	2.7 (2.62 to 2.78)
	Western Europe	40-44 years	2026.564 (1160.146-3319.901)	15.42 (8.828-25.261)	20589.988 (11828.978-33980.832)	146.394 (84.104-241.602)	4.22 (4.06 to 4.39)
	Western Europe	45-49 years	136.038 (84.779-195.796)	1.2 (0.748-1.727)	7111.325 (4380.914-10924.579)	49.057 (30.221-75.362)	6.04 (5.54 to 6.55)
	Western Europe	50-54 years	12.172 (9.708-15.027)	0.106 (0.085-0.131)	737.197 (478.468-1053.008)	4.942 (3.207-7.059)	2.98 (2.71 to 3.25)
	Western Sub-Saharan Africa	10-14 years	526.344 (280.38-870.555)	4.364 (2.325-7.218)	547.739 (349.164-775.323)	7.662 (4.884-10.846)	-0.73 (-1.1 to -0.36)
	Western Sub-Saharan Africa	15-19 years	44007.497 (22316.373-74999.779)	430.865 (218.493-734.301)	968.234 (518.927-1585.612)	3.042 (1.631-4.982)	-1.19 (-1.58 to -0.79)
	Western Sub-Saharan Africa	20-24 years	95283.594 (52203.325-154728.999)	1078.985 (591.147-1752.14)	71963.655 (36727.409-122528.377)	260.359 (132.877-443.299)	-0.63 (-0.94 to -0.31)
	Western Sub-Saharan Africa	25-29 years	111884.845 (67444.284-167161.148)	1504.334 (906.814-2247.545)	189855.04 (105295.808-305217.15)	817.012 (453.124-1313.454)	-0.77 (-1.03 to -0.52)
	Western Sub-Saharan Africa	30-34 years	86215.389 (53224.665-123828.416)	1438.126 (887.821-2065.535)	215627.186 (131598.928-319029.919)	1099.688 (671.148-1627.037)	-0.8 (-1 to -0.61)
	Western Sub-Saharan Africa	35-39 years	48232.774 (29984.897-70075.033)	1042.173 (647.888-1514.122)	173487.15 (107375.127-248517.57)	1066.648 (660.172-1527.956)	-1.08 (-1.28 to -0.89)
	Western Sub-Saharan Africa	40-44 years	17786.24 (10947.143-25397.087)	502.603 (309.344-717.67)	95243.231 (59467.518-137800.458)	706.693 (441.242-1022.463)	-1.23 (-1.43 to -1.04)
	Western Sub-Saharan Africa	45-49 years	5033.788 (2953.335-7275.467)	170.013 (99.747-245.724)	35199.454 (21563.263-50502.837)	323.781 (198.349-464.549)	-1.83 (-2 to -1.65)
	Western Sub-Saharan Africa	50-54 years	358.375 (218.641-516.428)	15.155 (9.246-21.839)	8270.953 (4815.355-12090.061)	94.088 (54.778-137.533)	-2.08 (-2.26 to -1.89)

[truncated: 13 more sheets: TableS10, TableS11, TableS12, TableS13, TableS14, TableS15, TableS16, TableS17, TableS18, TableS19, TableS20, TableS21, TableS22]
